# Supplementary material for: NFkB disrupts tissue polarity in 3D by preventing integration of microenvironmental signals
Source: Oncotarget. 2013 Oct 14;4(11):2010–20. doi: 10.18632/oncotarget.1451 (PMC3875766; doi:10.18632/oncotarget.1451)
Supplement: Supplementary file 2 [file oncotarget-04-2010-s002.xlsx]

## Sheet: supp table 1
NFkB disrupts tissue polarity in 3D by preventing integration of microenvironmental signals - Becker-Weimann et al
Table S1: Growth conditions and reverting agents used for the microarray analysis.
Data sets:
The dataset consists of 5 S1 arrays, 5 arrays of T4-2 cells forming unpolarized clusters in lrECM, and 14 arrays of T4-2 reverted with various agents. Affymetrix microarray analysis was performed using the Affymetrix high-density oligonucleotide array human HG-U133A microarrays (platforms GPL3921 and GPL4685).
Name	Cell type /phenotype	Treatment	Refs. treatment	Platform
S1CtrlA.D05.CEL	S1	Control	Weaver et al., J Cell Biol., 1997	GPL3921
S1CtrlB.E05.CEL	S1	Control	Weaver et al., J Cell Biol., 1997	GPL3921
S1Glu-A.G07.CEL	S1	Withdraw glucose from medium experiment A	Onondera et al., J Clin Invest, in press	GPL3921
S1Glu-B.H07.CEL	S1	Withdraw glucose from medium experiment B	Onondera et al., J Clin Invest, in press	GPL3921
S13DAylin.cel	S1	Control	Weaver et al., J Cell Biol., 1997	GPL4685
T4RAP1DA-Tyr.cel	T4-2	Dominant active Rap1 overexpression plus tyrphostin (EGFR inhibitor)	Itoh et al., Cancer Res 2007	GPL4685
T4RAP1DA.cel	T4-2	Overexpression of dominant active RAP1	Itoh et al., Cancer Res 2007	GPL4685
t43dotpariac.cel	T4-2	Control	Weaver et al., J Cell Biol., 1997	GPL4685
T4CtrlA.CEL	T4-2	Control	Weaver et al., J Cell Biol., 1997	GPL3921
T4CtrlB.CEL	T4-2	Control	Weaver et al., J Cell Biol., 1997	GPL3921
T42DGA.C07.CEL	T4-2R	2DG treatment, glucose metabolism inhibitor	Onondera et al., J Clin Invest, in press	GPL3921
T42DGB.D07.CEL	T4-2R	2DG treatment, glucose metabolism inhibitor	Onondera et al., J Clin Invest, in press	GPL3921
T4Glu-A.F05.CEL	T4-2R	Withdraw glucose from medium	Onondera et al., J Clin Invest, in press	GPL3921
T4Glu-B.G05.CEL	T4-2R	Withdraw glucose from medium	Onondera et al., J Clin Invest, in press	GPL3921
T4GMA.E07.CEL	T4-2R	GM6001 treatment (MMP inhibitor)	Beliveau et al., Genes Dev. 2010	GPL3921
T4GMB.F07.CEL	T4-2R	GM6001 treatment (MMP inhibitor)	Beliveau et al., Genes Dev. 2010	GPL3921
T4LYA.H05.CEL	T4-2R	LY(PI3K inhibitor) treatment	Liu et al., J Cell Biol 2004	GPL3921
T4AIIB2.cel	T4-2R	-AIIB2 – antibody for immunostaining beta1 integrin and interfering w/function (stimulating B1-function is TS2/16)	Weaver et al., J Cell Biol., 1997	GPL4685
T4MAB225.cel	T4-2R	EGFR blocking antibody	Wang et al., PNAS 1998	GPL4685
T4PD.cel	T4-2R	PD treatment (MAPK inhibitor)	Wang et al., PNAS 1998	GPL4685
T4RAP1DN.cel	T4-2R	Dominant negative Rap1 overexpression	Itoh et al., Cancer Res 2007	GPL4685
T4TAPI2.cel	T4-2R	TAPI2 treatment (TACE inhibitor)	Kenny and Bissell, J Clin Invest, 2007	GPL4685
T4Tyr.cel	T4-2R	Tyrphostin treatment (EGFR inhibitor)	Wang et al., PNAS 1998	GPL4685
T4TyrOT.cel	T4-2R	Tyrphostin treatment on top culture (EGFR inhibitor)	Wang et al., PNAS 1998	GPL4685

## Sheet: supp table 2
Table S2: Expression matrix of the 24 microarrays containing 6560 genes after preprocessing, normalizing and filtering.
Affy ID	Entrez ID	Ensemble ID	Symbol	S1CtrlA.D05.CEL	S1CtrlB.E05.CEL	S1Glu-A.G07.CEL	S1Glu-B.H07.CEL	T42DGA.C07.CEL	T42DGB.D07.CEL	T4CtrlA.CEL	T4CtrlB.CEL	T4Glu-A.F05.CEL	T4Glu-B.G05.CEL	T4GMA.E07.CEL	T4GMB.F07.CEL	T4LYA.H05.CEL	S13DAylin.cel	t43dotpariac.cel	T4AIIB2.cel	T4MAB225.cel	T4PD.cel	T4RAP1DA-Tyr.cel	T4RAP1DA.cel	T4RAP1DN.cel	T4TAPI2.cel	T4Tyr.cel	T4TyrOT.cel
121_at	7849	ENSG00000125618	PAX8	1.77211	1.66988	-0.984247	-1.59976	0.6012	-0.00436035	-0.509251	0.00953242	-1.31624	-0.592894	0.174863	0.232164	0.547013	-0.263989	-1.59113	0.908653	0.582015	1.18986	-1.04007	-1.75973	0.200901	0.611677	0.53017	0.63165
1294_at	7318	ENSG00000182179	UBA7	-1.35346	-1.543	-1.5174	-0.789283	1.24559	0.917042	0.0894298	0.43058	0.725552	0.515512	0.831732	1.01038	-0.562661	-2.6656	-0.348518	0.29061	0.773346	0.702351	-0.156526	-0.763211	0.344211	0.871107	0.715043	0.237188
1487_at	2101	ENSG00000173153	ESRRA	0.0784347	0.859338	1.45394	1.96911	0.00888824	-0.134962	-2.01832	-0.946535	-0.0206224	-0.6193	-0.574644	0.202482	-0.257808	-0.776707	-1.19715	0.241217	2.16005	0.448398	-0.487498	-1.30769	-0.0997024	0.560286	0.976464	-0.517662
1729_at	8717	ENSG00000102871	TRADD	-0.871346	-0.0170806	-2.50695	-1.15107	0.756174	0.1698	-0.0443449	0.730169	0.465287	-0.331425	0.676514	1.05287	1.0714	-2.74688	-0.00521301	1.14063	0.430583	0.578952	0.733499	-0.346119	0.397692	0.35141	-0.216211	-0.31834
1861_at	572	ENSG00000002330	BAD	1.43481	0.104904	2.01492	1.2841	-0.84311	-0.367969	-0.179007	-0.920656	-0.08265	-0.612934	0.157971	-0.423908	-1.56648	-0.458327	-0.44246	-1.27614	-0.0317097	0.533273	-1.11752	0.548495	2.32391	0.594065	0.213109	-0.886685
200000_s_at	10594	ENSG00000174231	PRPF8	1.43346	0.520507	1.46461	1.89954	-0.594529	-0.651459	-0.964855	-1.12706	-0.864406	-0.78367	-0.0620548	-0.34199	0.0719081	2.96326	-0.31422	-0.968841	-0.0316266	-0.0736351	-0.27199	0.0293542	-0.472991	-0.129765	-0.209404	-0.520145
200001_at	826	ENSG00000126247	CAPNS1	1.78761	0.911768	-0.0741941	0.0313791	-1.27832	-0.922677	1.4627	1.26271	-0.526214	-0.975012	-0.315769	-0.814728	-0.549255	1.4383	1.74591	-0.387949	-0.94109	-1.00708	0.586464	0.570193	0.490475	-0.442134	-1.2197	-0.833377
200002_at	11224	ENSG00000136942	RPL35	0.586985	0.78549	1.77385	1.52612	-0.20168	-1.05533	-1.36141	-0.906978	0.165925	0.699792	-1.03184	-0.818189	-0.162732	-2.30157	0.250066	0.931305	0.84839	-0.860349	-0.486353	0.290443	-0.865769	0.652445	0.974941	0.566446
200004_at	1982	ENSG00000110321	EIF4G2	0.0350978	0.430002	-2.50946	-1.18538	0.505226	0.0214313	0.383606	0.35458	-0.11656	-0.570613	0.325333	0.46467	1.86206	-1.17711	0.218852	0.905254	1.35898	0.490265	-1.18758	-1.67578	-0.733547	0.611509	0.966536	0.222631
200005_at	8664	ENSG00000100353	EIF3D	-0.194042	-0.0455492	1.54768	2.27918	-0.924384	-0.780494	-0.535439	0.535614	0.616014	0.0621125	-1.17824	-0.96635	-0.4161	-1.22244	2.21667	-0.512925	0.419243	-0.507079	0.647202	0.767316	-1.35736	0.363793	-0.542389	-0.272026
200006_at	11315	ENSG00000116288	PARK7	-1.80706	-1.15541	-0.0931201	-0.0864792	0.563948	0.38444	-1.11397	-0.981544	0.783901	1.93256	0.458073	0.359453	0.755218	0.324585	0.446084	-0.474663	-1.33493	-2.00722	0.433754	0.832994	-0.207031	0.121888	0.0849365	1.7796
200007_at	6727	ENSG00000140319	SRP14	0.935993	0.782977	1.72255	-0.846173	0.630079	-0.352944	-1.31358	-2.18284	-0.249114	0.464273	0.00258501	0.227147	0.179049	-2.11514	0.318956	0.862068	0.253686	0.110993	-0.069069	0.593958	-1.49031	0.069874	-0.104939	1.56993
200008_s_at	2665	ENSG00000057608	GDI2	-1.0556	-1.32804	1.51706	1.26962	0.298101	-0.37521	-0.315272	0.209804	1.24655	1.13754	-1.13545	-1.02155	-0.447562	-1.18025	0.580968	0.390089	-0.567811	-0.560217	1.11571	1.04689	1.39456	0.266834	-0.750029	-1.73675
200010_at	6135	ENSG00000142676	RPL11	0.397191	0.471053	1.54769	1.44112	-0.26957	-0.788897	-2.00307	-0.589306	0.206137	0.789772	-1.093	-0.67593	0.566813	-2.08007	-0.188783	0.712559	0.435957	-0.510429	-0.318699	-1.41292	1.14012	0.878526	0.847239	0.496492
200012_x_at	6144	ENSG00000122026	RPL21	0.935973	1.11469	1.60871	1.23626	-0.284533	-1.08689	-1.07178	-0.0701863	0.0814725	0.700015	-1.15497	-1.15685	-0.851912	-1.1189	-0.969989	1.49042	0.867925	0.0214551	-1.15225	-1.09184	0.329458	-0.472634	1.39282	0.703536
200015_s_at	4735	ENSG00000168385	2013-09-02	0.385954	1.12751	0.190842	0.391371	0.161604	0.199381	-1.7404	-2.48023	-0.368354	0.0720101	0.389217	0.853051	0.818038	1.06158	-0.392102	-0.00997943	0.682242	0.406673	-1.65781	-1.99753	-0.341143	0.718271	0.796561	0.733243
200017_at	6233	ENSG00000143947	RPS27A	0.61482	0.763802	1.80976	1.14573	-0.108509	-1.21616	-1.22081	-0.534358	0.354036	0.834616	-1.43311	-0.919527	-0.0902922	-1.73415	-0.684722	0.653843	0.493214	0.25302	-0.458443	-1.2381	-0.579588	0.495927	1.37208	1.42692
200018_at	6207	ENSG00000110700	RPS13	0.735161	0.935092	1.60509	1.51539	-0.430185	-0.843025	-1.74812	-0.545234	0.0246012	0.688527	-1.00021	-0.68623	-0.250864	-1.75335	-0.215614	1.4069	0.922076	-0.348958	-1.04621	-0.907414	-0.335922	0.185701	1.29866	0.794133
200019_s_at	2197	ENSG00000149806	FAU	0.478296	0.840502	1.53366	1.34862	0.0103372	-0.794082	-1.14927	-1.02324	0.467859	1.10358	-1.36187	-0.941357	-0.513027	-0.961619	-0.592838	1.05521	0.511815	-0.951672	-1.24584	-0.634866	-0.635683	0.580922	1.2516	1.62296
200021_at	1072	ENSG00000172757	CFL1	-0.771209	-1.40475	-1.25899	-0.458651	0.479343	0.948915	1.00666	1.18613	-0.297663	-1.68394	0.837781	0.742047	0.674325	-0.987207	0.425035	1.31941	-1.10376	-1.26543	-0.523826	1.28329	-0.85703	0.130685	0.149209	1.42962
200023_s_at	8665	ENSG00000175390	EIF3F	1.43365	1.2507	0.954125	1.05059	-0.984089	-0.912656	-1.32704	-0.0132434	0.162723	0.125314	-1.42379	-0.942299	0.626011	-0.118723	-0.626601	-0.771506	-0.686349	0.0245626	-0.553619	-1.75825	1.01703	1.52993	0.572218	1.37132
200024_at	6193	ENSG00000083845	RPS5	0.897102	0.95242	1.76372	1.5656	-0.557033	-0.812447	-1.38101	-0.462747	0.0239097	0.391329	-0.979943	-0.906382	-0.494525	1.02612	-0.574945	1.87842	-0.860271	-1.16815	-0.62701	-1.17426	0.0752833	-0.0489284	1.27162	0.202107
200025_s_at	6155	ENSG00000131469	RPL27	-0.161494	0.509893	1.87623	1.31273	-0.347272	-1.1616	-1.28346	-0.595336	0.543516	1.10884	-1.0246	-0.966378	0.188932	-1.01407	-0.998329	0.862956	0.715415	0.468447	-0.962587	-1.42058	-0.292074	-0.0604136	1.71917	0.982063
200026_at	6164	ENSG00000109475	RPL34	1.11221	0.784203	1.92705	1.11239	-0.428132	-0.874414	-1.47934	-0.0563102	-0.112035	0.520609	-1.22225	-0.617173	-0.666805	-1.87303	-0.336412	1.05608	1.00845	-0.461479	-0.453964	-1.2349	0.326561	0.0502179	1.5946	0.323869
200027_at	4677	ENSG00000134440	NARS	-1.03317	0.570547	-0.207447	0.677616	-0.171919	1.01183	-2.0106	-1.54465	1.01309	0.394143	0.364524	1.30939	-0.373346	2.44296	-1.35795	0.589386	0.235164	-0.19686	-0.727336	-0.641165	-1.03716	0.103155	0.313518	0.276284
200028_s_at	56910	ENSG00000084090	STARD7	0.742206	0.980077	-1.01912	-0.529883	0.575864	0.851503	-1.32077	-1.28267	-0.932826	-1.12512	0.945203	1.03447	1.08107	0.250659	-1.13524	-0.280081	0.668434	0.832614	-1.31213	-1.30541	-0.639537	0.325914	0.760259	1.83452
200029_at	6143	ENSG00000108298	RPL19	1.0598	1.036	1.68148	1.22796	-0.477875	-0.781066	-1.53595	0.205623	-0.0300847	0.391956	-0.99786	-0.749589	-1.0304	-2.11162	-0.587566	1.58621	0.543599	-0.223736	-0.836844	-0.392469	0.086334	-0.0203446	1.05798	0.898466
200030_s_at	5250	ENSG00000075415	SLC25A3	0.144395	-0.211457	2.21609	1.72121	-0.638587	-0.0718959	-1.44476	0.608097	0.144351	-0.333532	-0.840742	-0.821428	-0.471741	-2.00545	0.432577	1.90508	0.569001	-0.587127	-0.303732	-0.371977	-0.537185	-0.546692	0.928882	0.516625
200032_s_at	6133	ENSG00000163682	RPL9	0.97813	1.16644	1.6485	1.18588	-0.478933	-1.0765	-1.40622	-0.859257	0.146612	0.702614	-0.84842	-0.796049	-0.36279	-1.13659	-0.684987	1.00163	1.11176	0.25494	-1.20276	-1.23597	-0.613618	0.0857594	0.982659	1.43718
200033_at	1655	ENSG00000108654	DDX5	-2.016	-2.11349	-0.0549828	-0.0531698	0.324837	0.140811	0.053357	0.594571	-0.427658	0.734581	0.615988	1.13472	1.06643	-0.370818	-0.797216	1.33264	0.732795	0.026199	-1.38712	-1.53973	1.39629	0.996726	-0.0306066	-0.35915
200034_s_at	6128	ENSG00000089009	RPL6	0.673205	0.80581	1.45075	1.61751	-1.09178	-0.382854	-1.71633	0.219644	-0.169978	0.624752	-1.04153	-0.939609	-0.0495765	-2.20115	-0.405488	0.59746	0.77785	-0.321265	-0.616896	-0.703604	0.241681	0.0120663	1.3968	1.22255
200035_at	23399	ENSG00000175826	DULLARD	0.0744824	0.107407	1.58855	1.55229	-1.60091	-1.40065	0.227472	-0.751362	0.414184	0.620291	-0.748252	-0.858629	0.775131	-0.395833	1.05275	-0.483455	1.35271	0.681743	-0.762838	-0.277423	-1.26174	-1.51585	0.165969	1.44397
200036_s_at	4736	ENSG00000198755	RPL10A	0.824307	0.527887	1.5626	1.30462	0.23855	-0.720612	-1.69219	-0.985196	0.330586	0.837554	-1.35359	-0.499958	-0.374553	-2.10161	-0.538367	1.10222	-0.136065	-0.979067	-0.132692	-0.562632	0.278275	0.993599	1.06568	1.01066
200038_s_at	6139	ENSG00000215472	RPL17	0.643333	0.420989	1.84985	1.43717	-0.386371	-1.12999	-1.23055	-0.363883	0.228257	0.981541	-1.24687	-0.825003	-0.378479	-1.74716	-0.536119	1.25196	1.23551	-0.482269	-0.793087	-0.637004	-0.529842	0.0316231	1.2401	0.966291
200040_at	10657	ENSG00000121774	KHDRBS1	0.707986	-0.980492	1.49321	1.82715	-0.904035	0.632333	-0.215436	0.268858	-0.768857	-0.987066	0.109268	-1.56661	0.383689	-1.53624	0.40439	-0.083258	0.136937	-0.552707	0.863836	1.219	-0.859824	0.40009	-1.49081	1.49858
200042_at	51493	ENSG00000100220	C22orf28	-0.977693	-2.08131	1.87298	1.31982	-0.411585	-0.316387	-0.952553	0.408924	0.675794	-0.0226372	0.413496	0.163896	-0.0927446	0.833696	-0.994957	1.5343	-1.76135	-1.2674	-0.193213	1.00847	-0.224253	0.0971845	0.733456	0.234071
200043_at	2079	ENSG00000100632	ERH	-2.03586	-0.910569	-0.769967	-0.921997	0.873542	0.895341	-0.628781	-0.442638	0.35969	1.39059	0.859128	0.288303	1.04322	-1.48338	-1.42871	-0.153744	0.419859	1.19024	-0.192698	0.285917	-0.795184	0.267431	-0.0516228	1.94189
200046_at	1603	ENSG00000129562	DAD1	-0.154051	-0.0304078	1.89082	1.35339	-1.04222	-0.874188	-0.0707814	-0.389805	0.999388	1.12776	-0.74753	-0.756915	-1.30545	0.644202	1.27851	0.360037	-1.83574	-1.37423	0.781253	0.961849	0.348917	-0.0615812	-1.16288	0.0596571
200048_s_at	10899	ENSG00000143543	JTB	-0.497679	-0.158712	1.30521	1.2937	-0.225661	-0.970636	-1.19061	-1.34299	1.15312	1.69174	-0.572798	-0.390481	-0.0942113	0.359527	-2.3994	0.432975	0.0330733	-1.19369	0.122635	0.215892	1.58076	0.14854	0.0974252	0.602256
200049_at	11143	ENSG00000136504	MYST2	1.83202	0.276961	-0.92535	0.169644	0.266641	0.433324	-2.14329	-1.27973	-0.1443	-0.306684	0.211946	0.428158	1.18067	0.692918	-1.75902	-0.136594	1.19763	0.581745	-1.51821	-0.529119	0.388516	0.0929717	1.45768	-0.468521
200050_at	7705	ENSG00000167635	ZNF146	-0.173107	0.446002	1.59422	2.31243	-0.256104	-0.382478	-0.925283	-1.25631	-0.0154678	-1.0278	-0.0322351	-0.726484	0.442619	1.61744	-0.846987	-1.89586	0.782455	0.65121	-0.209854	-0.104801	-0.869967	0.533134	-0.64552	0.988752
200051_at	9092	ENSG00000175467	SART1	-0.843078	0.0575236	1.24843	2.3034	-1.53303	0.417199	-0.796531	-0.216891	0.890082	0.0177867	-0.204459	-0.789883	-0.550549	2.09891	-0.606118	-1.04244	-1.10732	-0.619065	-0.663653	-0.020288	0.835876	0.321688	-0.44162	1.24404
200052_s_at	3608	ENSG00000143621	ILF2	-1.8956	-2.30401	0.495434	0.368971	1.13742	1.04364	-0.00388002	-0.367226	0.377193	0.59838	0.368443	0.304895	-0.123661	-0.350642	0.715964	-0.109925	-1.78071	-1.31848	0.342521	1.88257	0.0121509	0.829766	-0.622808	0.399586
200053_at	9552	ENSG00000091640	SPAG7	2.19712	2.10662	0.298029	0.240382	-0.64404	-0.397752	-0.768547	-0.227543	-0.939174	-0.780789	-0.45204	-0.421896	-0.210362	1.38073	0.119772	-1.0699	0.0907537	-0.647376	-1.1752	-1.00574	1.92185	-0.328542	-0.149676	0.86332
200054_at	8882	ENSG00000109917	ZNF259	-0.429926	-0.261017	2.02594	2.35512	-0.544266	-0.611602	0.139833	0.0594319	-0.0371822	-0.492237	-0.511419	-0.774637	-0.91804	0.681401	0.540843	0.458873	-1.20453	-1.26725	1.93815	0.781448	-0.817935	-0.988867	-0.513244	0.391111
200055_at	6881	ENSG00000166337	TAF10	-2.05399	-2.15887	0.425927	0.570868	-0.0149489	-0.274769	0.27022	0.724731	1.19005	0.956287	0.0664631	-0.0801427	0.378183	-0.810488	1.55902	0.460994	-1.15013	-2.02409	0.846065	0.502813	0.421407	0.176556	-0.518936	0.536786
200056_s_at	10438	ENSG00000197223	C1D	0.0256713	0.345835	-0.371871	-2.28784	0.750192	-0.979108	0.386061	-0.511709	0.701972	2.13429	-0.25737	0.0773645	-0.0134849	-2.01632	-1.07917	0.464627	0.473828	1.20375	-0.459953	0.685152	1.47195	0.112204	-0.660781	-0.19529
200058_s_at	23020	ENSG00000144028	SNRNP200	-0.275332	0.0805143	0.887626	1.36499	-1.0109	-0.231216	-0.698346	-0.0554752	-0.760129	-1.37746	0.326422	-0.563076	2.31239	2.23432	-0.765524	-0.977793	0.21278	0.761158	-0.740077	-1.56466	0.416856	-0.00347713	0.080844	0.345565
200059_s_at	387	ENSG00000067560	RHOA	0.986273	0.900816	1.93542	1.46123	-0.453706	-0.505451	0.110596	0.175763	-1.10379	-0.990117	-0.84511	-0.655367	-1.01655	-0.226505	0.652284	2.03683	-0.745602	-1.06585	0.13797	0.780392	-1.83023	0.332318	-0.188038	0.116425
200060_s_at	10921	ENSG00000205937	RNPS1	-2.16629	-1.71233	-0.473205	0.260721	0.219563	0.800014	0.576688	-0.113967	0.172183	-0.298082	0.39139	0.634238	1.70908	-2.75562	0.87128	-0.50956	0.642461	0.262219	0.640637	0.906588	-0.21824	-0.145439	0.0722211	0.233452
200061_s_at	6229	ENSG00000138326	RPS24	1.30436	0.661604	1.57738	1.51402	-0.495787	-0.917827	-1.15129	0.272236	-0.0977374	0.27297	-1.20478	-1.08811	-0.647039	-1.71695	-0.573823	1.36223	1.23795	-0.063583	-1.0113	-0.659339	-0.470838	-0.112353	1.20063	0.807372
200062_s_at	6156	ENSG00000156482	RPL30	0.863917	1.10506	1.59855	1.45984	-0.363078	-0.975439	-1.42875	-0.553576	0.140576	0.551973	-1.17688	-0.655795	-0.566399	-0.405842	-0.971506	1.46134	0.616589	-0.217212	-1.10333	-1.4944	-0.492308	0.205438	1.48788	0.913349
200066_at	3550	ENSG00000113141	IK	0.907907	0.499801	-1.04336	-0.351932	-0.341483	0.846081	-1.77685	-0.313774	0.228335	-1.22529	1.87283	-0.309307	1.00704	0.973253	-0.150554	-0.635444	-1.21218	-0.961107	0.00771035	0.856936	1.98709	0.400458	-1.3552	0.0890362
200071_at	10285	ENSG00000119953	SMNDC1	-0.0517991	0.252423	1.48291	1.95104	-1.77886	-1.31229	0.192008	-0.636982	0.565725	-0.0331927	-0.18846	-0.808565	0.366044	1.11657	-1.46091	-0.480984	-0.912363	1.45085	0.911698	0.677869	0.557538	-1.36839	0.147657	-0.639525
200072_s_at	4670	ENSG00000099783	HNRNPM	-0.264678	-0.464553	-1.18785	-0.727023	0.373416	1.71669	-0.456374	0.145466	-0.479981	-1.70968	1.3472	1.39139	0.315983	0.228426	-0.465496	-0.656464	0.468944	-0.227744	-0.372219	1.06183	-2.13183	-0.268741	0.546245	1.81704
200075_s_at	2987	ENSG00000143774	GUK1	-0.651097	-0.23407	1.9258	1.46875	-1.30045	-1.65504	0.305247	-0.424889	0.71368	0.541416	-0.823503	0.126917	0.00724484	1.82293	1.36404	-0.563405	-1.75557	-0.911749	0.5201	0.0693875	0.56614	-0.515189	-0.277613	-0.319067
200076_s_at	79036	ENSG00000105700	C19orf50	-1.62782	-2.1673	-0.0863261	-0.513779	0.144203	-0.255973	1.3696	1.47508	0.673727	0.441795	0.329354	0.0460241	0.171415	-1.91366	1.31119	-0.0638928	-0.325696	-0.582338	0.991204	1.12037	-1.11075	0.74394	-0.625785	0.455423
200078_s_at	533	ENSG00000117410	ATP6V0B	-0.965535	-0.109778	2.11068	0.672126	-0.666277	-0.649206	-1.55146	-1.17229	0.530963	1.28751	0.2793	0.154162	0.0797992	0.314824	-0.0895714	-0.324181	-0.723162	-1.15156	-0.398848	0.642817	2.7349	-0.283818	-0.377163	-0.34424
200079_s_at	3735	ENSG00000065427	KARS	-0.52643	-1.66032	1.49867	2.20909	-0.348535	0.739199	-0.86766	-0.616241	0.389195	-0.374842	-0.255908	0.23113	-0.417356	0.867672	1.4084	-0.414899	-0.961006	-1.61262	0.90448	1.39438	-0.725439	0.0152824	-0.855921	-0.0203334
200083_at	23326	ENSG00000124422	USP22	-0.353345	-1.52048	-0.604816	-1.41355	0.668499	1.04793	0.234333	0.522153	-1.13534	-0.660521	0.538262	0.968048	1.70882	-0.578323	-0.495415	-1.04509	0.898251	0.606958	-0.455517	-0.748349	-1.27251	0.450895	0.443574	2.19552
200089_s_at	6124	ENSG00000174444	RPL4	0.968618	0.535201	1.49581	1.80433	-0.405415	-0.804313	-1.88829	-0.643757	-0.0701287	0.0380768	-0.9599	-0.265483	0.195258	-0.851333	-0.573455	0.92643	0.909452	-0.0436617	-1.52659	-1.24764	-0.547099	0.369941	1.13079	1.45317
200091_s_at	6230	ENSG00000118181	RPS25	0.331887	0.764438	1.66953	1.37666	-0.167865	-0.866764	-1.87931	-0.708093	0.25892	0.731138	-1.15632	-0.598026	0.243807	-1.2956	-1.03985	-0.222171	0.713285	1.39151	-0.62546	-1.39735	0.635573	-0.132161	0.491038	1.48118
200092_s_at	6167	ENSG00000145592	RPL37	0.584523	0.730751	1.76635	1.60125	-0.445409	-0.858715	-1.53114	-0.608659	-0.0105246	0.83497	-0.955331	-0.789938	-0.318135	-0.923687	-0.732247	1.65744	0.790118	-0.114947	-1.29347	-1.38524	0.105807	-0.0481083	1.2762	0.668138
200095_x_at	6204	ENSG00000124614	RPS10	0.173519	0.407897	1.67116	1.26088	-0.0592746	-1.00934	-1.53487	-0.799998	0.431333	1.38076	-1.04413	-0.874911	-0.00302667	-2.06966	-0.363976	0.698248	1.00109	-0.246701	-0.65173	-0.644096	-0.546528	0.276473	1.3958	1.15108
200097_s_at	3190	ENSG00000165119	HNRNPK	-1.48258	0.176567	0.254215	0.829057	-0.841276	-0.331917	-1.93392	-0.996486	0.643351	0.867521	0.635631	0.906997	1.27285	0.05004	-1.68241	-0.591839	1.82626	1.21177	-0.864044	-0.873635	0.353133	-0.0177738	0.868546	-0.280053
200594_x_at	3192	ENSG00000153187	HNRNPU	0.0939303	0.279145	-2.01544	-0.702334	0.245796	1.26657	-1.21859	-0.628801	0.0600117	-0.704732	1.10251	0.815859	1.40608	0.146583	-1.75062	-0.134154	0.932162	0.922685	-1.00205	-0.816301	-0.828813	-0.0275971	1.2772	1.28091
200595_s_at	8661	ENSG00000107581	EIF3A	0.346484	-0.335783	1.78661	2.30201	-1.10647	-0.343427	-0.654204	-0.34301	-0.206776	0.0631445	-0.931673	-0.941296	0.364387	2.36957	-0.762724	-0.987343	0.385127	0.714887	0.632457	-0.628317	-0.472977	-1.238	-0.196719	0.184042
200600_at	4478	ENSG00000147065	MSN	0.38372	0.266985	1.40728	1.59449	-1.40432	-0.840455	0.940769	1.1862	-0.739635	-0.955033	-0.273117	-0.59346	-0.97343	0.760081	0.368979	0.0541879	0.833474	0.453283	0.850071	0.0666872	-2.52292	-1.15589	0.574211	-0.282171
200601_at	81	ENSG00000130402	ACTN4	0.599824	1.47426	0.382905	-0.0341673	0.157899	0.724117	-1.33933	-1.56717	-1.3235	-1.24566	0.400334	1.01637	0.754125	1.33505	1.10177	1.01309	-0.37114	0.626556	0.811214	-0.216256	-0.898767	-1.33223	-0.548253	-1.52105
200604_s_at	5573	ENSG00000108946	PRKAR1A	0.214877	-0.245084	-1.74622	-0.868269	0.0880086	0.957749	0.879543	1.15519	-0.353683	-1.9784	1.08281	0.580578	0.232895	-0.202898	0.6089	-0.0168326	-0.497389	-0.773966	1.14018	1.42114	1.14149	-0.000287794	-0.864226	-1.95611
200606_at	1832	ENSG00000096696	DSP	0.971583	0.772164	1.00491	0.975478	-0.606569	-1.2192	-1.37674	0.0454426	-0.799582	0.040353	-0.813379	-0.817055	1.8226	-0.40883	0.0979126	1.499	1.29886	0.459687	-1.00312	-1.77968	-0.21674	-0.406921	1.13563	-0.675807
200607_s_at	5885	ENSG00000164754	RAD21	0.899369	0.967005	0.464192	-1.27807	0.536596	-0.469335	1.75103	0.932016	-1.84238	-0.497716	-0.808262	-0.331496	-0.32295	1.10575	-0.221856	-0.65747	-0.773597	-0.70949	1.40275	2.00789	-0.0274828	-0.652938	-0.997958	-0.475603
200610_s_at	4691	ENSG00000115053	NCL	-1.2925	-1.68383	1.19131	1.85475	0.0978435	0.638975	-1.31188	-0.756925	0.0383315	0.291563	0.149364	0.228518	0.554487	0.136303	-0.745621	0.262862	1.16864	0.200969	-1.29143	-1.10799	-1.49265	0.390191	1.07043	1.4083
200612_s_at	163	ENSG00000006125	AP2B1	0.745855	-0.135321	0.178358	0.337069	0.319643	0.290556	1.03222	0.887467	-0.1611	-0.148144	-3.06833	0.238012	-0.516284	1.49156	1.32024	-1.7129	-0.0410781	0.275798	-0.142357	0.980972	-1.41811	-0.533656	0.18325	-0.403716
200613_at	1173	ENSG00000161203	AP2M1	-0.77468	-1.25121	-1.56315	-1.21854	0.81119	0.862772	-0.816661	0.502628	0.283165	-0.118938	0.963727	1.61589	0.703816	-0.888577	1.15171	1.55839	-1.24519	-1.59286	0.471204	0.425828	-0.750241	0.669338	-0.340213	0.540605
200614_at	1213	ENSG00000141367	CLTC	1.09311	0.425765	-1.25989	-0.345495	-1.10267	0.596136	0.224617	2.08723	0.362206	-1.20726	0.478964	-0.0634212	-1.28928	1.55055	1.24508	0.229571	0.161986	0.0252562	-2.07659	0.638843	-1.2005	-0.0619479	-0.00719498	-0.505057
200616_s_at	9761	ENSG00000110917	MLEC	-2.15425	-0.602587	-0.0151294	-1.4733	0.275527	0.666877	-0.161711	-0.044366	1.53729	0.76091	0.809286	0.957097	-0.55564	0.350706	-0.739178	2.49324	-0.228361	-0.46524	-0.548926	-0.327131	-1.2193	-0.547956	0.200177	1.03196
200618_at	3927	ENSG00000002834	LASP1	0.709471	0.0619469	0.556333	0.467246	-0.936207	-0.656847	1.57534	1.85384	-0.851667	-0.88179	-0.691688	-1.49056	0.284587	0.0779828	0.949317	-2.0599	-0.361545	-0.0482468	1.30119	1.29787	-0.800857	-0.429588	-0.657677	0.73146
200619_at	10992	ENSG00000087365	SF3B2	-0.0758528	-1.78637	1.76855	0.861437	-1.22932	-0.0294381	-0.767883	0.927389	1.17393	0.582655	-0.722133	-0.475544	-0.227427	0.0594954	0.153403	-1.95008	0.813567	-0.572925	0.440434	1.32871	0.775962	-1.55644	-0.256703	0.764567
200620_at	9528	ENSG00000116209	TMEM59	1.12628	1.40786	0.184216	-1.76739	0.139046	-0.654383	-0.393681	-0.765973	1.10338	1.5457	-0.560987	-0.901552	-0.462508	-0.55073	-0.655815	1.77782	-0.0141625	-0.0333656	-0.87366	-1.19873	1.82071	-0.116567	0.635793	-0.791293
200621_at	1465	ENSG00000159176	CSRP1	-2.20333	-2.1169	0.311944	0.806821	0.268258	-0.279401	0.794722	0.983808	0.485836	0.621516	0.045758	-0.014274	0.29524	-1.37951	2.55801	-0.258068	-0.5905	-0.23728	0.333004	0.78753	-0.0852503	-0.389071	-0.801737	0.0628725
200624_s_at	9782	ENSG00000015479	MATR3	0.621764	0.733097	1.20147	2.03128	-0.4868	0.371864	-0.941355	-1.94432	-0.756531	-0.627176	-0.0652462	-0.192605	0.0545532	1.39063	-0.678742	0.00126482	-0.443267	-0.10049	0.75353	0.564724	1.12566	0.321908	-0.665063	-2.27016
200627_at	10728	ENSG00000110958	PTGES3	-0.995536	-1.04896	1.9216	1.61187	0.512815	0.113803	-1.64852	-0.851157	0.462874	0.339522	-0.0446052	-0.335203	-0.0385062	-0.298381	-0.959611	1.99186	0.338195	-0.699633	-0.456818	1.26947	-0.775389	-1.35379	0.766518	0.177579
200628_s_at	7453	ENSG00000140105	WARS	-1.70935	-2.13874	0.74886	0.771895	0.0756975	-0.311254	-0.384315	0.173018	1.48404	1.13564	0.222758	0.150919	-0.219164	0.208771	0.379726	0.610251	-1.73124	-0.871775	0.94209	1.50276	0.862527	-0.205089	-0.231065	-1.46695
200632_s_at	10397	ENSG00000104419	NDRG1	0.889956	0.129024	0.0841922	-0.47785	-1.41068	-1.79522	0.935498	1.97265	-0.12019	-0.0432269	-0.0235732	-0.934948	0.794367	-2.72841	0.594882	-0.0468159	0.851614	0.0698637	0.545207	0.150314	0.177184	-0.872342	0.729257	0.529243
200634_at	5216	ENSG00000108518	PFN1	0.607137	0.728715	-0.0388043	0.843885	0.273081	0.912178	0.412505	1.51988	-1.48222	-2.00339	-0.451624	-0.301614	-1.01974	0.926232	1.50902	-1.22484	-0.609072	-1.31493	0.984504	1.23405	-0.813069	-0.00689262	-0.749571	0.0645676
200636_s_at	5792	ENSG00000142949	PTPRF	1.50316	1.34602	1.10718	1.29819	-0.882493	-1.0209	0.351886	0.202261	-0.353114	-0.580711	-0.703014	-0.979006	-1.28945	1.5681	0.981057	-0.456768	-0.834218	-1.05763	1.36193	0.924287	0.0963081	-0.738053	-0.772831	-1.07218
200641_s_at	7534	ENSG00000164924	YWHAZ	1.68921	1.89867	0.560486	0.445451	-0.134355	-0.116746	-0.301739	0.364778	-1.01675	-1.80995	-0.269093	-0.456695	-0.853264	0.114551	1.20012	0.727556	-1.21813	-1.06204	0.764028	1.12476	0.631652	0.31702	-1.04196	-1.55757
200642_at	6647	ENSG00000142168	SOD1	-1.45826	-1.0906	0.195477	-0.137937	1.21337	0.808847	-1.64572	-1.0468	-0.289985	0.929198	0.503864	0.970462	1.04807	-1.70673	-1.41638	1.27392	0.470987	-0.218186	-0.38108	0.226887	-0.653587	0.110198	0.713389	1.58058
200645_at	11337	ENSG00000170296	GABARAP	1.16394	1.24492	1.57544	1.38571	-1.01787	-0.833039	-1.06855	-0.881233	0.305262	0.199054	-0.607843	-0.815644	-0.650155	0.0790574	-0.404482	0.62071	-0.265916	-0.608221	-1.06984	-1.11734	2.41858	0.962379	-0.0827691	-0.53216
200649_at	4924	ENSG00000104805	NUCB1	1.37784	0.165593	1.47004	1.85219	-1.21626	-0.78948	0.0849275	0.34428	0.011396	-0.594424	-0.941548	-0.919936	-0.844617	1.4794	0.779716	1.06253	-0.84148	0.191352	0.304477	-1.47875	0.140405	-1.7414	-0.421063	0.524801
200650_s_at	3939	ENSG00000134333	LDHA	-0.445923	-0.617294	-0.0958296	0.352564	-0.199146	-0.233377	1.58046	2.66722	-0.441881	-1.07528	-0.366504	-0.623438	-0.50157	-0.861896	1.60936	1.53076	-0.637313	-1.55916	0.552175	0.70711	0.130106	-0.858758	-0.618019	0.00563194
200652_at	6746	ENSG00000163479	SSR2	-0.527666	-0.608871	1.51648	1.66221	-0.572952	-0.93115	-0.529575	-0.202749	1.05973	1.47639	-1.13255	-0.596407	-0.612891	-0.402166	0.47111	-1.80767	-1.17682	1.08295	-0.0623824	-0.00864356	1.30032	1.43131	-0.696184	-0.131828
200656_s_at	5034	ENSG00000185624	P4HB	-0.389981	-1.10086	1.77249	2.18311	-0.742059	-0.332987	0.148099	-0.0611223	0.522222	0.46906	-0.935317	-0.915551	-0.6171	1.47017	0.582796	-0.628204	-1.30419	-0.233483	1.58929	0.975798	-1.14316	0.0774496	-0.532852	-0.853609
200657_at	292	ENSG00000005022	SLC25A5	-0.633883	-0.86681	2.0964	1.79126	0.291706	0.102572	-1.47026	-0.904715	0.213065	0.391844	-0.568306	-0.437064	-0.00581389	-1.2497	0.213147	1.21911	0.14615	-0.382796	0.171005	0.287718	-2.28756	0.406129	0.193928	1.28287
200658_s_at	5245	ENSG00000167085	PHB	-1.56938	-0.611447	-0.314284	-0.0205563	1.61367	1.40517	-0.858168	-1.37791	-0.229555	-0.504085	1.01889	0.763397	0.684261	0.997877	0.663003	-0.0768337	-1.30392	-0.887809	0.751348	1.83537	-1.42017	-0.0984634	-0.709387	0.248975
200661_at	5476	ENSG00000064601	CTSA	1.39351	0.929591	-1.70927	-1.15439	-0.197942	0.386958	-0.672585	-0.491107	0.644003	-1.39611	1.27627	0.739354	0.251722	0.197087	-0.781558	2.15483	-0.980402	-1.0265	-0.432872	-0.860993	1.20371	0.193366	-0.414766	0.748096
200663_at	967	ENSG00000135404	CD63	0.68165	0.808607	1.11696	0.987284	-1.43607	-1.89845	0.470473	0.598028	0.192739	0.862598	-1.09362	-0.918701	-0.371496	-0.560308	1.44801	-0.247389	-0.423818	-1.23286	0.828178	0.826265	1.38835	-1.39372	-0.966107	0.333393
200664_s_at	3337	ENSG00000132002	DNAJB1	1.11601	-0.750655	1.05968	-0.732576	1.56924	0.212972	0.473808	0.822765	-0.0274123	-1.26719	0.0457144	-0.598672	-1.92368	-1.18081	-0.211927	1.89976	-0.70957	-0.848379	0.487727	1.25004	-0.292986	1.00645	-0.310699	-1.0896
200669_s_at	7323	ENSG00000109332	UBE2D3	1.01613	0.719445	1.81871	1.35478	-0.649914	-0.965462	-0.475239	-0.142467	0.192753	0.542818	-1.21249	-1.22534	-0.973725	-0.322756	0.728762	0.302536	-0.594079	-1.12839	0.945779	1.14303	1.57489	-0.107238	-0.974178	-1.56836
200670_at	7494	ENSG00000100219	XBP1	-1.14388	-0.66325	1.16212	1.26321	-1.02876	-0.66955	0.360403	0.414942	1.36287	1.41612	-1.03943	-0.53082	-0.90396	-1.65862	0.194721	0.0743139	-0.287834	0.984319	1.08504	1.46166	0.0383899	-0.00738314	-0.0713328	-1.81328
200671_s_at	6711	ENSG00000115306	SPTBN1	0.625358	-1.21475	-0.774612	-1.02257	-0.424026	2.35726	1.08055	0.156952	-0.250642	-1.16096	-0.376024	0.658077	0.345387	0.460838	0.917246	-0.295934	-0.776	-1.03498	0.630534	0.824315	1.2778	0.650159	-0.625017	-2.02896
200673_at	9741	ENSG00000068697	LAPTM4A	-0.110729	1.14175	-0.792635	-0.862054	-0.472445	-1.24485	-0.0790127	-0.352506	1.15648	1.33373	-1.15309	-0.395601	1.83096	-0.539717	-1.3963	0.826837	0.890684	0.504212	-0.776429	-1.77851	1.28772	0.200698	0.987531	-0.206726
200674_s_at	6161	ENSG00000144713	RPL32	1.20774	1.19027	1.62221	1.2139	-0.445763	-0.874513	-1.34441	-0.412672	0.0319231	0.43869	-1.15328	-0.819932	-0.654162	-2.20152	-0.0677048	1.31275	0.814315	-0.131224	-0.587977	-0.518018	-0.265936	-0.479571	0.945673	1.17921
200675_at	975	ENSG00000110651	CD81	0.637721	1.08187	0.781282	0.688081	-1.78865	-1.12946	1.31524	0.424599	0.286499	-0.0502872	-1.1342	-1.42506	0.312359	2.33587	0.364775	-1.0892	0.0240911	0.214984	0.714482	0.591437	-0.840322	-0.77366	-0.398767	-1.14369
200677_at	754	ENSG00000183255	PTTG1IP	-1.54869	-1.7201	0.105059	0.797846	-1.52049	-0.189968	0.512716	0.677943	1.41272	0.523335	-0.272192	0.175015	1.04681	-1.49835	0.39482	1.91833	-1.45911	-0.217197	0.726128	0.221813	0.94813	0.0749405	-0.779357	-0.33015
200679_x_at	3146	ENSG00000189403	HMGB1	-0.365565	0.940286	-0.452929	-0.321585	2.1291	1.65298	-0.0209025	-1.27715	-1.18632	-0.342574	-0.711452	-0.402939	0.359053	1.33032	1.05565	-0.769224	-1.23511	-0.928277	0.211236	1.13933	-0.56902	-0.0970446	-1.27436	1.13649
200681_at	2739	ENSG00000124767	GLO1	-0.51252	-1.14288	-1.34995	-1.33182	0.874304	0.882896	1.43844	1.7791	-0.443949	-0.560498	0.223397	0.195952	-0.0524699	-1.70855	1.65407	0.327939	-0.309196	-0.764262	1.25358	1.25005	-0.633585	-0.517882	-0.443453	-0.108717
200683_s_at	7332	ENSG00000185651	UBE2L3	0.53541	-0.188968	-1.83507	-1.25661	0.511741	1.17195	-0.0102772	0.514276	-0.662344	-1.44658	1.44782	0.552025	0.666629	-1.993	1.28637	1.34553	-0.483639	-1.09883	0.0342673	0.566257	0.300141	0.810217	-0.710163	-0.0571444
200685_at	9295	ENSG00000116754	SRSF11	0.692048	0.641644	2.29525	0.0361206	-0.559853	-1.63107	-1.03722	-0.711963	-0.25864	0.753444	-0.672041	-0.339665	0.791956	2.22008	-0.674966	-0.795776	0.163374	0.773847	-0.12586	-1.41738	-0.300614	0.83592	0.280043	-0.958672
200687_s_at	23450	ENSG00000189091	SF3B3	-0.567887	-0.573138	-0.837968	-0.616676	1.34252	1.78499	-0.0724422	-0.451088	-0.907456	-1.57803	0.887378	1.14835	0.44144	1.1016	0.122531	-1.14253	-0.320848	0.195817	0.613475	0.996494	-2.42008	0.730952	0.136807	-0.0142121
200689_x_at	1937	ENSG00000149016	EEF1G	1.22141	0.865639	1.48619	1.76186	-0.555628	-0.769973	-1.03631	0.397932	-0.478822	-0.271443	-1.01701	-1.14406	-0.459778	-1.6258	-0.0955154	1.00592	0.790548	-0.372648	-1.19721	-0.675561	-0.751585	0.298516	1.16703	1.45631
200690_at	3313	ENSG00000113013	HSPA9	-0.56755	0.285675	1.51147	2.06479	-0.705653	-0.486993	-1.13903	-1.05754	0.76008	0.936655	-0.783479	-0.269312	-0.549114	2.58921	-0.676593	0.0343659	-0.0254635	-0.122886	-0.295493	0.530915	-1.23509	-0.678785	-0.735817	0.615636
200693_at	10971	ENSG00000134308	YWHAQ	0.717635	1.92328	1.52696	1.30366	-0.241148	-0.656255	0.0216292	-0.908687	-0.678836	-0.801849	-1.01311	-0.864161	-0.329127	1.17339	1.28803	0.926067	-1.13197	-1.16145	0.794997	1.00174	-0.886467	-0.6249	-0.400337	-0.979102
200695_at	5518	ENSG00000105568	PPP2R1A	1.4413	0.916932	-0.32994	0.570245	-0.444944	0.992354	-0.79045	1.1139	-0.951741	-2.23669	0.146493	0.0348012	-0.462261	1.79765	-0.231631	0.804891	-0.573555	-0.762827	-1.27294	1.57366	0.347922	-0.202032	-0.38342	-1.09772
200696_s_at	2934	ENSG00000148180	GSN	1.6154	1.33137	1.14822	0.549646	-0.62942	-1.00021	0.561477	0.795029	-0.966967	-1.02259	-0.720684	-1.22997	-0.431298	0.528886	1.35748	0.480515	-0.856983	-1.15136	1.61055	0.601796	-0.301891	-1.54768	-0.772058	0.0507415
200697_at	3098	ENSG00000156515	HK1	1.49964	1.12266	1.44615	1.58322	-0.459237	-0.453322	-0.501387	-0.924518	-0.899164	-1.20275	-0.0880699	-0.456635	-0.666592	2.23195	-0.438734	0.966492	0.158705	-0.103811	0.276613	0.395526	-0.498862	-1.30219	-0.246147	-1.43954
200700_s_at	11014	ENSG00000136240	KDELR2	-1.61327	-1.97814	-0.0511368	0.0851194	-0.153279	0.0428962	1.41388	1.4248	1.00443	0.7866	-0.460725	-0.249472	-0.251707	-1.97937	0.942422	0.159185	-0.583939	-0.382394	1.64647	1.38043	0.0291057	-0.502092	-0.269454	-0.440365
200701_at	10577	ENSG00000119655	NPC2	-0.654546	-0.883859	1.57129	0.80865	-0.458317	-1.48657	-0.0655588	0.529248	0.909384	1.38417	-1.0066	-1.20199	0.554692	-2.6028	-0.721757	0.110013	0.706293	0.853607	0.138779	-0.591825	0.668255	-0.0365123	0.657868	0.818078
200702_s_at	57062	ENSG00000089737	DDX24	-1.45644	0.12748	-1.49255	-1.58389	0.413741	0.397568	-0.148092	0.501341	0.114355	-0.215932	1.40775	1.72763	0.207038	-1.31681	-1.01194	0.00620558	0.907336	0.286629	-1.17993	-0.857392	0.665311	-0.349017	1.28503	1.56459
200703_at	8655	ENSG00000088986	DYNLL1	-2.03656	-0.497495	-0.459091	-0.62865	1.17282	0.290592	-0.653298	-0.937528	0.692452	1.16052	-0.189046	0.433338	1.65194	-2.24647	0.599409	1.22152	-0.661108	-0.524649	0.254368	0.31431	-0.528344	0.429121	-0.313812	1.45566
200704_at	9516	ENSG00000189067	LITAF	-1.52636	-0.996936	0.183389	0.271525	-0.511451	-0.931894	1.00969	1.36854	1.5364	1.18782	-0.130305	-1.07463	-0.385786	-2.35473	1.10387	0.385448	-0.360464	-0.144001	1.34886	0.752306	0.389617	-0.753049	-0.515683	0.147826
200705_s_at	1933	ENSG00000114942	EEF1B2	0.764564	0.141425	1.61901	1.8285	-0.271663	-1.11108	-1.3793	-0.472545	-0.0629995	0.875188	-1.04979	-0.816083	-0.0652195	0.168165	0.238095	1.02061	0.74739	-0.280299	-1.06898	-1.85721	-1.32005	0.287124	0.76668	1.29848
200708_at	2806	ENSG00000125166	GOT2	-0.118996	-2.06994	-1.23631	-0.960464	0.622949	1.56928	0.190041	0.449791	0.112886	-0.890144	1.01708	0.701278	0.612547	0.517203	-0.324441	1.4637	-0.450183	-0.293583	1.07089	0.390508	-2.34094	-0.173523	0.714866	-0.574495
200710_at	37	ENSG00000072778	ACADVL	1.50134	1.99895	0.253662	0.507034	-0.406739	-0.456374	-0.167532	0.157818	-1.82977	-1.47798	-0.0904623	-0.0532463	0.0632944	2.22106	0.770027	-0.407373	-1.22431	-1.22149	0.43333	-0.0181566	0.657276	0.214782	-0.924474	-0.50068
200712_s_at	22919	ENSG00000101367	MAPRE1	0.1685	-0.802082	-0.456403	-0.337865	1.04949	2.18739	0.960761	-0.729613	-1.01254	-1.4193	0.160776	0.862982	-0.632087	0.514965	0.361158	0.0880615	-1.39759	-0.701918	1.29024	1.5791	0.569947	0.176558	-1.32516	-1.15536
200715_x_at	23521	ENSG00000142541	RPL13A	1.35315	1.2011	1.43424	1.44531	-0.295492	-0.345156	-1.30664	-0.728019	-0.181441	0.202441	-0.836985	-1.07354	-0.86898	-0.409202	-1.49886	0.864535	0.874523	-0.28346	-0.699049	-1.80135	0.12796	0.805959	1.08154	0.937411
200719_at	6500	ENSG00000113558	SKP1	-0.585442	0.107908	-0.343132	-0.516976	-0.295188	0.215486	-1.21226	-1.88588	0.794939	1.1992	0.0938201	0.313451	2.11408	0.390782	-1.25953	0.595065	1.2798	0.869984	-1.66861	-1.45383	0.0513917	0.587762	0.821409	-0.214232
200720_s_at	10121	ENSG00000138107	ACTR1A	-0.542424	-1.13934	-0.743476	-0.398686	0.307201	0.808306	1.91786	1.40451	-0.264005	-1.43531	0.727668	0.377878	-1.02018	-0.328642	0.640107	0.735593	-1.29293	-1.21529	1.02671	1.84803	0.493594	-0.522646	-1.08116	-0.303365
200722_s_at	4076	ENSG00000135387	CAPRIN1	0.710464	-0.126953	0.520525	1.88935	0.732177	0.798975	-1.50288	-1.28231	-1.32748	-1.06716	0.33937	0.0157214	0.300203	0.672229	0.394682	-0.00420053	-1.27605	-0.722892	0.787746	1.15824	1.08737	0.67941	-1.04522	-1.73132
200726_at	5501	ENSG00000186298	PPP1CC	2.40985	0.883348	0.529805	-1.08824	0.0791073	0.767519	-0.665541	-1.24063	-0.658954	0.138791	-1.06319	0.358605	-0.450458	-2.05452	-1.49922	-0.607316	0.220765	0.960817	1.1776	0.466223	-0.108389	0.8753	0.0592358	0.509496
200727_s_at	10097	ENSG00000138071	ACTR2	-0.727861	-0.263394	-2.22931	-0.744207	0.229841	1.16959	1.51343	1.25429	-0.0689001	-0.578941	0.01377	0.809496	-0.377819	-0.375936	1.05267	0.0364083	0.0220789	-0.853699	0.131754	1.59578	0.889335	0.05942	-0.318439	-2.23937
200731_s_at	7803	ENSG00000112245	PTP4A1	-1.10171	-0.724895	-1.81371	-1.41732	0.59328	0.753684	1.4188	1.43235	0.467778	0.214281	0.350502	-0.332178	0.159141	-0.390318	0.463162	0.692921	0.381284	0.544788	0.200642	0.442183	0.614174	0.218513	-0.262959	-2.90439
200735_x_at	4666	ENSG00000196531	NACA	0.0763027	0.792835	1.67001	1.39959	0.181328	-0.8609	-1.94063	-0.527718	-0.0404268	0.744049	-1.09225	-0.708815	0.306635	-2.48357	-0.0501439	1.13129	0.788015	-0.339987	-0.20921	-0.782869	0.453355	-0.0731288	1.07763	0.488614
200736_s_at	2876	ENSG00000233276	GPX1	0.0704419	0.0734129	1.57526	1.12622	-0.782088	-1.52675	0.200892	0.927197	0.55186	1.02421	-1.31531	-1.01533	-0.910018	-1.51075	1.71914	-0.527899	-0.725662	-1.14806	1.26793	0.924363	0.0913429	0.113855	-0.644898	0.44064
200737_at	5230	ENSG00000102144	PGK1	-0.5247	-0.621787	-0.891495	-0.920778	1.61248	1.08875	0.954478	0.44126	-1.69297	-0.868978	0.385162	1.24067	-0.202087	0.673725	0.763045	0.414227	-0.694374	-1.08739	1.3258	1.59143	-1.61172	-0.359132	-0.665172	-0.350433
200739_s_at	6612	ENSG00000184900	SUMO3	1.52445	1.48861	0.938575	0.984373	0.168717	-0.338523	0.428191	-0.0746419	-1.22421	-1.5587	-0.875561	-0.555859	-0.90542	0.506841	1.04835	-0.692167	-1.60029	-0.754126	0.941963	1.3795	-0.834674	0.874883	-1.09041	0.220131
200741_s_at	6232	ENSG00000177954	RPS27	0.97773	1.10698	1.49369	1.5152	-0.79754	-1.00036	-1.40045	-0.27806	0.20948	0.444989	-0.983161	-0.892382	-0.396118	-1.41853	-0.733756	1.5056	0.882281	-0.259689	-1.06862	-1.21982	0.191739	0.0853851	1.16903	0.86638
200744_s_at	2782	ENSG00000078369	GNB1	1.10111	0.131234	1.57264	1.29615	-0.906517	-0.495068	1.03897	0.708278	-0.365782	-1.03307	-0.958408	-0.719227	-1.37031	0.253257	1.30631	0.265145	-1.38131	-1.21572	0.942422	1.32809	0.600057	-0.114081	-1.33424	-0.649939
200749_at	5901	ENSG00000132341	RAN	-2.34948	-1.8085	0.406116	0.924498	0.655916	0.75966	-0.546946	-0.325901	0.0952613	0.369147	0.471301	0.524168	0.824756	-1.42424	-1.20682	-0.278023	1.03505	1.26337	0.135698	-1.00087	-0.909493	0.283063	0.841705	1.26056
200751_s_at	3183	ENSG00000092199	HNRNPC	0.604223	0.955554	1.60702	1.68677	-0.0165164	-0.76207	-1.38789	-1.65966	-0.531161	-0.342487	-0.356441	-0.0227844	0.225443	0.914531	0.587289	-0.698702	-1.21397	-0.876898	0.916971	1.1947	0.879978	0.730187	-1.26368	-1.17041
200752_s_at	823	ENSG00000014216	CAPN1	1.9297	0.983637	0.451042	0.310164	-0.57751	0.522344	0.204512	0.0103752	-2.18329	-0.754509	0.613158	-0.589362	-0.920265	0.965456	0.624836	0.968356	0.962733	1.07499	-1.23502	-0.318228	-1.83497	-1.05161	-0.0725762	-0.083969
200756_x_at	813	ENSG00000128595	CALU	-1.42782	-1.16419	0.428907	0.678595	-0.246993	-0.118819	2.09943	1.31292	0.678723	-0.249361	-0.510024	-0.28225	-1.19911	0.010557	1.1108	0.322704	-1.02836	-1.01531	1.43707	1.59639	-0.00950387	-0.931334	-0.281547	-1.21148
200759_x_at	4779	ENSG00000082641	NFE2L1	0.895625	0.979719	0.563459	0.463237	-0.576251	-0.0322326	-1.9947	-1.7132	1.16375	1.02784	0.177445	-0.708016	-0.246676	0.807589	-1.88555	0.688473	0.792667	0.65965	-1.04079	-1.66215	0.0683309	0.433039	0.676723	0.462018
200760_s_at	10550	ENSG00000144746	ARL6IP5	1.24776	1.72136	-1.29732	-1.47249	0.392413	0.287872	0.41291	0.0747048	-0.594287	-0.554833	0.650703	0.637843	-1.50664	-0.256229	0.543744	0.540991	0.372665	-0.817615	0.035061	-0.343624	1.44546	0.324731	0.654857	-2.50005
200762_at	1808	ENSG00000092964	DPYSL2	-0.979337	-0.998371	1.72436	1.65982	-1.07475	-0.813999	-0.0682528	0.156859	0.979234	0.804606	-0.528548	-1.04619	0.184573	1.39435	-2.09692	0.439324	-0.402483	0.780162	0.24452	-0.97355	0.547657	-0.493541	-0.568707	1.12919
200763_s_at	6176	ENSG00000137818	RPLP1	0.27972	0.753776	1.72138	1.59241	-0.608175	-0.966505	-1.80984	0.102159	0.196743	0.526949	-0.96395	-0.74739	-0.0772737	-1.28675	-0.626888	1.35298	1.05843	-0.309014	-1.07526	-1.11028	-0.459475	0.175483	1.39311	0.887662
200764_s_at	1495	ENSG00000044115	CTNNA1	5.23446e-05	-0.538075	2.05532	1.93211	-0.219355	-0.879517	-0.360157	-0.195009	0.49532	0.448469	-1.35227	-0.883589	-0.503301	0.771639	1.34848	0.628388	-0.71552	-0.790573	0.764888	1.18601	0.409577	-1.2754	-1.07939	-1.2481
200766_at	1509	ENSG00000117984	CTSD	0.980002	0.781925	1.18506	1.12668	-0.350036	-0.534638	-1.7012	-2.15355	0.459716	0.356729	0.0236513	-0.138667	-0.0356663	1.07216	-1.26268	0.660488	0.931639	0.400211	-1.31842	-1.69401	0.86231	-0.265136	0.870798	-0.257352
200767_s_at	23196	ENSG00000048828	FAM120A	-2.06507	-2.02474	-0.239969	-0.484279	0.26535	0.379013	0.431962	0.127328	1.14555	0.290048	1.00816	1.01869	0.147965	1.40961	0.249083	-0.150911	0.658302	0.796149	0.938769	0.439054	-1.98248	-1.28277	-0.327478	-0.747327
200769_s_at	4144	ENSG00000168906	MAT2A	-0.994111	0.977505	-1.25132	1.506	0.614578	0.900445	-1.24821	-0.542064	-0.441041	-1.46872	0.84612	0.386047	0.714766	0.234342	0.521819	-0.497823	0.171809	-0.197911	0.589224	0.771002	-0.108305	1.39569	-0.264606	-2.61524
200770_s_at	3915	ENSG00000135862	LAMC1	2.50277	1.43275	-1.31793	-0.628671	0.113768	0.0766355	-0.0836586	-0.232435	-0.415029	-1.08674	-0.237855	0.485636	-0.609236	1.55062	0.77222	-0.980275	-0.448106	-1.49457	0.335285	0.973252	1.14283	-0.945017	-0.0121258	-0.894114
200777_s_at	9689	ENSG00000082153	BZW1	-1.91751	-1.48677	-0.256961	0.200867	0.219178	-0.193718	1.71516	1.61528	0.244045	0.585123	-0.413797	-0.538692	0.227797	0.30815	2.11442	0.329015	-1.03747	-0.509399	0.402466	1.1419	-1.17438	0.0143769	-1.20493	-0.384152
200779_at	468	ENSG00000128272	ATF4	0.203367	-0.323318	1.48032	1.61703	-0.952987	-1.21229	-0.241584	0.496507	0.990929	0.940618	-1.09429	-0.822968	-1.08134	-2.1604	-1.2329	-0.116045	1.00989	0.461766	0.109222	1.08974	-0.227094	0.0476477	1.29933	-0.281157
200781_s_at	6210	ENSG00000134419	RPS15A	0.874079	0.617881	1.88277	1.28642	-0.451226	-0.707367	-1.74985	0.20634	0.0793917	0.480508	-0.994896	-0.722829	-0.80122	-0.994635	-0.721451	1.7595	0.895848	-0.660733	-1.38236	-1.04883	0.146042	0.633767	1.02811	0.344746
200782_at	308	ENSG00000164111	ANXA5	-0.0771419	0.0602202	1.28469	1.31856	-1.07112	-1.22031	1.27324	1.17269	0.200861	-0.00870826	-1.1423	-1.42708	-0.363612	1.12842	1.61029	-0.894393	-0.978169	-0.810914	1.11636	1.1391	-0.213606	-0.735626	-0.92206	-0.439399
200783_s_at	3925	ENSG00000117632	STMN1	-0.103246	-0.590164	-1.11089	-1.37052	1.32018	1.66218	0.616392	0.455023	-1.25726	-1.11044	0.267785	0.191867	1.0291	-0.210251	-0.261958	-0.988268	-0.310689	-0.679837	0.751265	1.3283	-2.0453	0.656678	0.483679	1.27638
200786_at	5695	ENSG00000136930	PSMB7	-0.24135	-1.65107	1.00111	-0.35669	0.992901	0.243401	-1.03554	-0.0649833	0.749368	1.60327	0.662792	-0.200732	-1.70248	-0.943887	1.21321	0.391661	-1.30407	-1.60108	0.863444	1.60421	-0.190103	-0.0683685	-0.37863	0.413617
200787_s_at	8682	ENSG00000162734	PEA15	-2.06505	-1.18139	1.37724	0.843614	-0.469962	-0.473421	1.42737	0.798115	-0.107401	-0.222285	-0.51944	-0.274275	0.866884	-0.595653	1.51221	-0.497921	-0.961738	-0.326622	1.72033	1.47106	-0.36596	-0.667316	-0.625948	-0.662439
200789_at	1891	ENSG00000104823	ECH1	1.48548	1.43552	0.0220507	1.13409	0.96711	-0.416004	-1.45633	-0.511484	-1.0829	-1.01708	0.028438	0.453638	-1.04251	1.61208	0.747127	0.477541	-2.23734	-0.693496	0.215393	-0.438596	-0.131745	1.05507	-0.425412	-0.180624
200790_at	4953	ENSG00000115758	ODC1	-1.92177	-2.25792	0.108389	0.829191	-0.188287	-0.00859146	0.579248	1.35441	0.577438	0.272779	0.0856455	-0.0840044	0.653467	-1.2902	2.18775	0.198197	-0.216675	0.0423504	-0.0938787	0.925292	-1.66831	-0.233655	-0.243027	0.392153
200792_at	2547	ENSG00000196419	XRCC6	-0.150568	-0.558184	-0.452268	-0.255225	1.56795	1.304	-1.79715	0.0242645	-1.0786	-0.956569	1.26983	0.912398	0.170117	0.433566	-0.399469	0.840968	-0.185609	-0.202924	-1.03169	0.715296	-2.0768	-0.309559	0.443525	1.7727
200793_s_at	50	ENSG00000100412	ACO2	1.13541	1.45882	-0.719339	-0.723243	0.681157	1.0527	-1.18852	-1.02233	-0.899991	-1.35775	0.350137	1.12715	0.105796	2.2106	-0.401598	1.30595	-0.587075	-0.591447	-1.0746	-0.916418	-0.438145	0.8336	-0.353448	0.012571
200796_s_at	4170	ENSG00000143384	MCL1	-0.799039	-1.25806	-0.688894	-0.606094	-0.090016	-0.424405	1.81974	1.87282	0.180243	-0.414924	-0.555775	-0.38285	1.34725	0.610359	0.518898	-0.292415	-1.06528	-1.17635	0.91201	1.2961	1.26382	0.335065	-0.975088	-1.42712
200802_at	6301	ENSG00000031698	SARS	-0.0688743	-0.212305	1.6123	1.54943	-0.735365	-0.96827	-0.74721	-0.606253	1.25259	1.28612	-0.82738	-0.821146	-0.713639	0.770277	0.871175	0.346724	-1.95207	-0.99316	-0.806706	0.216679	1.32783	0.229974	-0.919501	0.908777
200803_s_at	7009	ENSG00000139644	TMBIM6	-0.414015	-0.0417882	-1.88846	-0.978073	0.417468	0.965052	1.62701	1.35159	-0.363208	-1.33669	0.589696	0.0145416	0.0568788	-0.129007	0.901112	1.04574	-1.74412	-1.37365	0.9851	1.17211	0.542555	-0.236627	-0.922398	-0.240822
200805_at	10960	ENSG00000169223	LMAN2	0.28784	-0.395908	1.5417	1.64459	0.0617657	-0.0249001	-1.73348	-0.889384	1.09033	0.314919	-1.21903	0.118906	-0.797352	1.56793	0.320207	0.208073	-1.09176	-1.63134	0.291362	0.41887	-0.346518	-1.07358	-0.217812	1.55457
200806_s_at	3329	ENSG00000144381	HSPD1	0.68531	0.971735	1.89416	1.80039	-0.604403	-0.34654	-1.29382	-0.90811	-8.29213e-05	-0.335388	-0.631251	-0.460445	-0.771557	1.80827	-0.00978193	-0.156943	-1.24986	-1.17822	0.763524	1.47709	-0.267272	0.378627	-0.831646	-0.733777
200811_at	1153	ENSG00000099622	CIRBP	0.0105183	-1.10774	-0.0185831	0.0750899	0.643788	0.757631	-1.95703	-1.3323	1.05484	0.506934	-0.0133288	-0.404551	1.78474	-0.244484	-1.32587	-0.198196	1.00551	1.14309	-1.5127	-1.13365	0.967063	0.60839	1.10781	-0.416965
200812_at	10574	ENSG00000135624	CCT7	0.11404	-1.19419	1.8303	2.02594	0.125032	0.0973561	-1.38617	-0.584877	-0.653409	-0.732194	-0.368755	0.359867	0.367064	1.20792	0.779208	-0.293785	-1.44692	-1.18361	0.927824	1.49969	-0.784624	-0.254513	-0.902108	0.450923
200814_at	5720	ENSG00000092010	PSME1	0.241853	1.16233	0.751925	0.594186	0.396801	-0.0899562	-0.399304	-1.13585	0.320132	0.852315	0.190741	-0.105622	-2.77955	-0.650813	-1.44974	0.393777	-0.697225	-0.204515	-0.695306	-0.987248	1.53531	1.66198	0.35902	0.734762
200815_s_at	5048	ENSG00000007168	PAFAH1B1	1.71177	0.836013	1.38769	0.836635	-0.373606	-0.556651	0.833967	0.196557	-0.831977	-0.812431	-0.64385	-1.31991	-1.2642	0.0214493	1.42758	-0.900382	-1.07059	-1.54785	0.702023	1.58937	0.166845	-0.481973	-0.577735	0.671253
200819_s_at	6209	ENSG00000115268	RPS15	1.14081	1.16851	1.66843	0.994049	-0.186994	-1.06098	-1.32037	0.110867	-0.212515	0.520723	-1.31537	-0.689562	-0.817594	-1.44709	0.0841212	1.46266	0.731678	-1.11158	-0.979971	-0.847829	-0.105014	-0.0287167	1.46681	0.774935
200820_at	5714	ENSG00000099341	PSMD8	1.17919	0.951115	1.95602	1.49334	-0.398882	-0.86509	-0.475442	-0.691253	-0.441896	-0.14326	-1.13689	-0.545345	-0.881598	0.905197	1.06837	0.202601	-1.63689	-1.56345	0.695292	1.31453	0.198508	0.0945334	-0.994063	-0.284631
200821_at	3920	ENSG00000005893	LAMP2	-0.117506	0.0945545	-2.13112	-2.28434	0.214559	0.278447	0.993447	0.508362	0.37943	0.150917	0.56978	0.670838	0.672639	-2.21262	-0.332179	0.706912	0.332916	1.15387	1.19784	-0.359792	-1.17021	0.566777	-0.291658	0.408143
200822_x_at	7167	ENSG00000111669	TPI1	0.0283329	-0.259406	-0.830893	-0.663613	0.81979	1.15067	1.36701	1.57569	-1.02557	-1.90692	0.148177	0.120511	-0.523788	-0.365613	1.58833	0.270751	0.102057	-1.03482	0.962576	1.0846	-1.74748	-1.0942	-0.245245	0.479049
200824_at	2950	ENSG00000084207	GSTP1	-0.654791	-0.633354	-0.590973	0.116453	1.08234	0.781486	-1.17855	-1.62121	-0.615551	-0.347626	0.963614	0.856673	1.84149	-1.50626	0.834676	1.80019	-0.297741	-0.533051	-1.13523	-0.965902	-0.194497	0.791891	0.241165	0.964761
200825_s_at	10525	ENSG00000149428	HYOU1	-1.16454	-1.6049	1.10656	1.39234	-1.06717	-0.553352	0.0794936	0.220759	1.41185	1.2483	-0.394784	-0.425251	-0.24931	1.82084	0.844015	-0.930499	-0.947877	0.326133	1.00914	0.92313	-0.487966	-0.557611	-0.737059	-1.26224
200826_at	6633	ENSG00000125743	SNRPD2	0.929797	1.26563	1.61636	0.768984	-0.118619	-0.998911	-0.967625	-0.433726	0.452722	0.764312	-1.01571	-1.55409	-0.709121	-0.422357	1.44255	0.171884	-0.944169	-1.63263	-0.613656	1.14842	-0.18842	0.728523	-0.917233	1.22709
200827_at	5351	ENSG00000083444	PLOD1	-1.20304	-2.30196	-1.09019	0.0758016	0.936687	0.266211	1.20602	0.908643	0.678567	-0.343328	0.0770999	-0.0954538	0.884941	0.330214	0.56293	-0.815681	-1.01179	-1.0255	0.604153	1.13607	0.731819	-1.9209	1.15967	0.249013
200828_s_at	7756	ENSG00000010244	ZNF207	-0.781501	-1.38615	-1.46127	-1.19926	1.44457	1.47573	0.509986	1.00852	-0.216295	-0.378478	0.3169	0.772318	-0.105079	0.190397	0.953125	0.615866	-0.954222	-1.48216	1.14839	1.29513	0.0879803	0.453353	-1.42842	-0.879437
200830_at	5708	ENSG00000175166	PSMD2	-1.47927	-1.71132	-1.21984	-0.934649	0.740633	1.23474	0.551969	0.354604	-0.106283	-0.127515	0.856569	1.15341	0.686932	-0.417179	0.0360007	0.971405	-1.67242	-1.11155	0.770239	1.57746	-0.668364	0.113877	-0.716661	1.1172
200835_s_at	4134	ENSG00000047849	MAP4	-2.12645	0.578588	-0.0656183	-0.391795	-0.955555	-0.649606	1.08141	1.38783	0.913373	0.738198	-0.0961093	0.694607	-1.10887	1.68297	1.00584	-0.0315162	-0.134393	-0.0324867	-0.911308	0.298459	-2.18853	-0.113518	-0.411511	0.835993
200837_at	10134	ENSG00000185825	BCAP31	-1.39204	-2.21522	0.115501	0.606192	-0.201246	0.793187	0.573146	0.883945	1.32767	-0.474356	1.00858	-0.581667	-0.443694	0.776528	0.998459	0.661469	-0.39882	-1.25081	0.853718	1.387	-1.78432	-0.812625	0.0127744	-0.443381
200841_s_at	2058	ENSG00000136628	EPRS	-0.67578	-0.330641	1.65311	1.72633	-0.789511	-0.70148	-0.443761	-0.18827	1.61967	0.0304468	-0.361294	-0.0694302	-1.46939	1.14709	0.211089	-0.599993	-0.93945	-1.15653	1.06751	1.51881	0.825977	0.0701387	-0.871344	-1.2733
200845_s_at	9588	ENSG00000117592	PRDX6	-0.575775	0.263647	-0.778898	-0.470269	1.0859	1.3452	-1.5158	-0.976156	-0.77496	-0.866231	0.754928	1.18203	1.32639	-0.506432	-1.58929	0.391639	1.15065	0.909292	-0.995472	-1.47427	-0.289775	0.473079	1.09238	0.838192
200846_s_at	5499	ENSG00000172531	PPP1CA	-0.615985	-0.424923	0.0696821	1.2763	0.485178	0.594154	1.37456	1.33364	0.139769	-0.830005	-0.413355	-2.10639	-0.882624	-0.222408	1.61172	-0.237635	-1.28996	-1.73402	0.718961	1.39136	-0.237425	0.387575	-0.609685	0.221523
200847_s_at	51669	ENSG00000133872	TMEM66	-1.42408	-0.815433	1.02061	0.581789	-0.643255	-1.14744	-0.408242	-0.409076	1.4795	1.682	-0.541993	-0.358194	0.983819	-1.33654	-0.218319	1.16885	0.526626	0.101995	-0.346821	-1.8696	0.514659	-0.608536	0.496237	1.57145
200848_at	10768	ENSG00000168710	AHCYL1	-1.27093	-1.25946	0.291727	-1.50633	-0.386813	-0.179533	1.99678	1.38593	0.335942	0.143155	-0.19737	0.8326	-0.1857	1.43565	1.25411	0.670056	-1.17168	-0.451376	0.591881	-0.300646	0.15263	0.258621	-0.416737	-2.02251
200851_s_at	9798	ENSG00000182149	KIAA0174	-0.749405	0.262643	-1.90427	-0.989113	0.639895	0.966117	-0.00619233	1.33407	-0.610631	-1.34006	0.960048	0.53818	0.898718	-0.26834	-1.17135	-0.1341	1.39895	0.58572	-0.541105	0.285498	0.39402	1.3178	0.22472	-2.09182
200852_x_at	2783	ENSG00000172354	GNB2	0.36762	-1.10346	0.901545	2.34011	-0.472683	-0.859984	-1.39122	0.0966111	0.795093	0.266244	-0.404788	-0.969637	0.434551	-0.237594	1.63086	1.08439	-0.780551	-1.32728	0.895184	1.00943	-1.31862	0.0805239	-0.729148	-0.307199
200853_at	3015	ENSG00000164032	H2AFZ	0.625272	0.731786	1.47237	0.998607	0.929879	0.197355	-0.112693	-0.686256	-1.98044	-1.04513	-1.28328	-0.367438	0.519962	1.00778	0.444093	-0.249971	-1.72219	-0.877211	0.609216	1.31928	-1.08928	0.334065	-0.890098	1.11433
200854_at	9611	ENSG00000141027	NCOR1	-0.738724	-0.410939	-1.76874	-0.454168	-0.495611	1.33461	-0.816317	-0.439209	0.646285	0.668423	1.20668	-0.48103	1.74875	0.981798	-1.26257	-0.555782	0.913669	1.66835	-1.33707	-1.03488	-0.216305	0.455941	0.818407	-0.431559
200858_s_at	6202	ENSG00000142937	RPS8	0.127628	0.507949	1.80213	1.67128	-0.309432	-1.08863	-1.06544	-0.840054	0.132429	0.859743	-1.24921	-0.840311	0.291928	-1.97787	-0.626741	0.337645	0.644995	-0.252582	-0.675138	-1.00432	0.394013	0.606305	0.884451	1.66924
200861_at	23019	ENSG00000125107	CNOT1	0.647135	-0.603251	-2.17449	-1.3712	0.902602	-0.000634251	0.0954561	-0.407948	-0.35576	-0.185896	1.04056	1.14453	1.2689	1.49092	-1.32129	0.00607862	0.95278	1.16589	-0.791291	-1.11777	-1.3696	0.376877	0.569131	0.0382904
200862_at	1718	ENSG00000116133	DHCR24	0.328626	0.333339	-1.56797	-1.22942	0.99723	1.23482	-0.496169	0.211639	-1.22168	-1.08632	1.18282	1.20988	0.103201	-0.807043	-1.01861	0.132718	1.52456	0.807306	-0.967519	-1.65652	-0.108317	0.0552601	1.01537	1.02279
200864_s_at	8766	ENSG00000103769	RAB11A	-1.58818	-0.244751	-1.73162	-0.708925	0.623059	0.596155	0.0933577	-0.813635	-0.187263	0.346273	0.764215	1.07649	1.77483	-0.867833	-1.52426	0.573439	0.770502	1.17737	-0.207831	-1.81917	-0.135225	0.442236	0.450716	1.14006
200866_s_at	5660	ENSG00000197746	PSAP	1.39564	1.86985	-1.33725	-0.618025	-0.621451	0.251735	0.163595	-0.0140208	-0.965442	-1.65293	0.545962	0.421433	0.560906	-0.176673	-0.272418	1.2495	0.022421	0.0667679	0.919087	-0.543432	1.70435	-0.653576	-0.255528	-2.06049
200870_at	11171	ENSG00000023734	STRAP	-1.1901	-0.772185	1.39707	2.08146	-0.66115	-1.0144	0.967397	0.528009	0.275544	0.207155	-0.126176	-0.863295	-0.829323	-1.54984	1.24932	0.18209	-0.765542	-1.16656	1.01929	1.52615	0.3923	-0.927533	-0.233356	0.273681
200872_at	6281	ENSG00000197747	S100A10	1.59812	1.00321	-0.00945158	-0.598588	-0.41996	-1.52363	0.656714	1.81244	0.26071	-0.206378	-0.618751	-1.0454	-0.909032	-1.25526	1.44433	0.515148	-0.244049	-1.87546	0.679939	0.0453703	0.726714	-1.01374	0.0125631	0.964444
200873_s_at	10694	ENSG00000156261	CCT8	0.451126	0.351814	2.1059	1.75324	0.242048	0.25877	-0.850347	-0.588978	-1.1288	-1.2562	-0.285292	-0.639837	-0.413455	-0.232652	0.610016	0.339085	-0.343887	-1.11157	0.537341	1.80669	-1.71921	-0.821071	-0.217736	1.15299
200875_s_at	10528	ENSG00000101361	NOP56	-0.283047	-0.340941	1.03335	2.16814	1.10974	0.687761	-0.923551	-1.05117	-1.1064	-1.2606	-0.00527898	-0.242453	0.214456	1.17578	-0.137551	0.318437	-0.091479	-0.212179	-0.487596	0.00335582	-2.43537	0.125536	0.0965251	1.64454
200877_at	10575	ENSG00000115484	CCT4	0.986689	0.613797	1.74185	1.95722	-0.0141545	-0.309408	-0.659188	-0.246597	-1.031	-0.367651	-0.592858	-0.918971	-1.15973	0.487309	0.247742	-0.261896	0.156458	-1.9452	0.35456	1.97055	-0.0320762	-1.1561	-0.58761	0.76626
200879_s_at	2034	ENSG00000116016	EPAS1	-0.565273	-1.0022	0.968188	1.68876	-1.39273	-1.13543	1.49739	1.15766	-0.35211	0.0260307	-0.664434	-0.233989	0.00813065	-0.149047	1.033	0.660723	-0.691993	-1.05571	0.980397	0.849997	1.13807	-0.0256144	-0.82107	-1.91876
200881_s_at	3301	ENSG00000086061	DNAJA1	-1.35218	-2.15778	0.975099	0.665525	0.547709	1.01886	0.180066	0.00717884	-0.156783	-0.91072	0.638834	1.24333	-0.699145	0.470808	0.389861	0.0454576	-1.71777	-1.35216	1.31734	1.60705	0.039609	0.11117	-0.981311	0.0699477
200882_s_at	5710	ENSG00000159352	PSMD4	1.46082	0.228735	1.80045	1.7019	-0.424763	-0.685342	-1.23968	-1.10286	-0.0236035	-0.471229	-0.633055	-0.244192	-0.367169	0.304687	-0.290938	0.0779118	-1.1494	-1.23965	-1.23685	0.364085	1.20585	-0.153438	0.0512119	2.06653
200883_at	7385	ENSG00000140740	UQCRC2	1.26077	1.47133	1.28263	1.43016	-0.13552	-0.466231	-1.2154	-1.55917	-0.484537	-0.246089	-0.49976	-0.245465	-0.59272	2.71891	0.141773	-0.134684	-0.503117	-1.03234	-0.0294736	0.309551	0.30507	-0.0922015	-0.629981	-1.05351
200884_at	1152	ENSG00000166165	CKB	1.94688	1.69549	-0.497774	-0.199423	-0.00706225	-0.728639	-1.42429	-0.588176	-0.075998	-0.0591016	-0.573723	-0.797167	1.30899	-0.810504	-0.854111	0.875805	0.0796294	0.800618	-0.791543	-2.18514	0.953818	0.388144	0.748432	0.794855
200886_s_at	5223	ENSG00000171314	PGAM1	-0.355006	-0.207607	-1.72765	-1.20284	1.1946	0.711542	1.11941	1.33848	-0.988981	-1.12531	0.528317	0.663802	0.0512386	-1.08838	0.90445	0.726266	-1.21622	-1.46773	1.00144	1.31468	-0.865853	-0.138582	-0.0575273	0.887453
200889_s_at	6745	ENSG00000124783	SSR1	-1.76097	-2.14935	0.549304	0.770211	0.113523	0.258276	0.0465039	-0.0563822	1.4698	1.25207	-0.310198	-0.0470769	-0.135712	0.167484	0.80557	0.565524	-1.44934	-1.66979	1.12698	1.39561	0.526957	-0.0061026	-0.69025	-0.772639
200894_s_at	2288	ENSG00000004478	FKBP4	-0.755318	-0.536349	2.20491	2.19467	-0.235286	0.337671	-0.36968	-0.188759	-0.361978	-0.928228	-0.600972	-0.49054	-0.270139	1.23584	0.0223378	0.714051	-0.809047	-0.511431	1.05865	1.76801	-1.21486	-0.554806	-0.781643	-0.927094
200898_s_at	10724	ENSG00000198408	MGEA5	1.7486	1.36935	-1.91608	-1.48562	0.114517	0.0213155	0.54334	0.744529	-0.736815	-0.527543	0.213532	-0.0294507	-0.0596755	0.789616	-0.769618	-0.987265	-0.172713	-0.0402299	0.48032	1.22064	1.60591	0.197487	-0.389673	-1.93447
200900_s_at	4074	ENSG00000003056	M6PR	-1.42244	-0.399125	-1.73739	-1.64359	0.23675	0.951309	0.816813	0.259473	0.731614	0.0755058	0.951416	1.22442	-0.044749	-0.1276	-1.7589	0.54929	0.316556	-1.16531	-0.110245	1.07571	1.24937	0.431221	0.9019	-1.36199
200902_at	9403	ENSG00000183291	2013-09-15	-1.60851	-0.826352	0.753002	-0.209041	0.866583	-0.496045	-0.479498	-1.65633	0.801526	1.83117	-0.0501884	0.781462	0.292221	-1.09419	0.296538	0.756387	-0.98843	-0.705521	0.3964	0.250715	2.11711	0.816335	-0.762512	-1.08283
200903_s_at	191	ENSG00000101444	AHCY	0.727675	0.509809	2.0112	1.8255	-0.501504	-0.420275	-1.44118	-1.09663	-0.331891	-0.0769093	-0.294282	-0.618268	-0.293247	1.99292	0.0592058	-0.222888	-0.0305005	-0.108413	0.105967	1.13785	-1.70382	-1.34606	0.499129	-0.383391
200907_s_at	23022	ENSG00000129116	PALLD	-0.429582	-1.22199	-1.01444	-1.37036	0.666783	1.4352	0.214039	0.558814	-0.754885	-1.15289	0.897466	1.21875	0.953089	-0.111833	-0.127674	-0.910506	1.49584	0.68423	0.294037	-0.0681424	-2.44838	0.265405	0.854182	0.07284
200909_s_at	6181	ENSG00000177600	RPLP2	0.516326	0.531745	1.58187	1.74786	-0.401103	-0.682532	-1.83124	-0.9019	0.143769	0.47785	-1.10914	-0.322499	0.248996	-1.68626	-0.587316	1.01525	0.773314	0.10776	-0.958274	-1.28063	-0.219072	0.520985	1.34446	0.969782
200910_at	7203	ENSG00000163468	CCT3	-0.965631	-0.563114	1.24555	1.51403	1.0601	0.805372	-1.91918	-1.07296	-0.622835	-0.193853	0.606188	0.205957	-0.0996223	1.10801	0.505985	0.981533	-0.900397	-1.4202	-0.2097	0.654173	-1.67153	-0.00216534	-0.376812	1.3311
200912_s_at	1974	ENSG00000156976	EIF4A2	0.096682	1.49166	1.79963	0.872966	-0.415055	-1.32643	-1.42683	-0.566887	-0.237462	0.787746	-0.863331	-0.643258	0.430571	-0.189907	-0.8883	0.317154	1.03615	0.829113	-1.0432	-1.67341	1.44057	0.324592	0.842033	-0.994798
200913_at	5496	ENSG00000115241	PPM1G	-1.31561	-0.159396	1.42216	1.77702	-0.315863	0.549105	-1.69177	0.482598	-0.108805	-1.15934	0.232192	0.718904	-0.431199	0.842465	-0.391303	0.555567	-1.20175	-1.65508	0.278161	1.49792	-1.17853	0.0451199	0.0299329	1.17751
200914_x_at	3895	ENSG00000126777	KTN1	-1.84715	-1.34828	0.0257344	-0.225507	-0.230807	-1.03249	0.279811	-0.36814	0.799944	1.76669	0.163799	0.773522	1.24287	0.074729	-1.50569	-0.735546	1.2313	1.47304	-0.474384	-0.51974	-0.267506	-0.815266	-0.107717	1.64678
200917_s_at	6734	ENSG00000182934	SRPR	-1.5585	-0.914071	-1.19722	0.54597	-0.328806	0.422036	1.34651	0.864351	1.16951	-0.306663	0.668041	0.771855	-1.48301	0.283063	0.506426	0.0890554	-1.35312	-0.872057	0.976297	0.978342	1.5029	0.41055	-1.29343	-1.22803
200919_at	1912	ENSG00000134686	PHC2	-0.434324	-0.180465	0.620632	0.486268	-0.844447	-1.08821	2.0013	1.93726	-0.124143	-1.2122	-0.329288	-0.647958	-0.184423	-1.35349	0.956836	-1.0074	-0.455963	0.165379	1.07417	1.99938	0.055412	-1.11918	-0.170492	-0.144646
200920_s_at	694	ENSG00000133639	BTG1	0.865408	0.823471	-1.24063	-1.71631	0.539384	0.679326	-1.39952	-0.973078	-0.261823	-0.165945	0.663412	0.935959	1.25034	0.219694	-1.3317	0.566484	0.813731	0.541445	-1.33833	-1.78526	1.07956	0.352477	1.03246	-0.15055
200922_at	10945	ENSG00000105438	KDELR1	1.10874	0.643959	1.14242	1.33723	-1.60336	-1.07757	0.364248	0.809249	0.410345	-0.508634	-0.319754	-1.37539	-0.931489	0.544022	0.662591	-0.543367	0.0105096	-0.564734	1.06703	0.965461	1.34315	-0.643771	-0.795653	-2.04525
200923_at	3959	ENSG00000108679	LGALS3BP	-1.63669	-0.877423	-1.41761	-1.8185	0.70495	0.795649	0.536553	0.489879	0.539777	0.540888	0.734199	0.766265	0.642065	-3.01586	0.0273385	0.704747	0.213617	0.258533	0.523171	0.502643	0.0196467	0.199734	0.388488	0.177946
200924_s_at	6520	ENSG00000168003	SLC3A2	-0.384713	-0.949304	1.08452	1.27346	0.0391379	0.405638	-2.00772	-1.70999	1.01022	0.348039	-0.0388116	0.432139	0.497375	-0.756259	-1.92955	0.070777	0.678666	1.00247	-1.03955	-0.797763	-0.148094	1.15831	1.05023	0.710773
200925_at	1337	ENSG00000111775	COX6A1	1.19235	1.63209	1.27668	-0.576896	0.405685	0.397838	-2.01137	-0.996064	-0.196322	0.317178	-0.465301	-0.0975001	-0.878377	1.3481	-0.157016	1.35022	-0.286343	-1.23845	-0.224537	0.089804	-1.82853	-0.640285	0.56728	1.01976
200926_at	6228	ENSG00000186468	RPS23	0.642863	0.746568	1.70508	1.72352	-0.633687	-1.01	-1.20893	-0.473888	0.226701	0.649208	-1.07204	-0.900762	-0.394633	-1.38449	-0.635761	1.40045	0.730867	-0.459403	-1.08431	-1.09398	0.145598	0.0584036	1.56915	0.753473
200929_at	10972	ENSG00000170348	TMED10	-1.62051	-1.12614	-0.411363	-0.567631	-0.390895	-0.1111	0.563148	0.611772	2.01593	1.74373	-0.225559	-0.114283	-0.367098	-1.85711	0.567738	1.03514	-0.158333	-0.94934	0.685751	0.586618	1.61136	-0.377896	-0.0833027	-1.06063
200931_s_at	7414	ENSG00000035403	VCL	-0.0799201	-0.434424	-1.35346	-1.02822	-0.186338	0.552586	1.44784	1.9773	-0.811543	-1.31155	0.322179	0.119134	0.786412	0.879253	1.66891	-0.0524056	-0.287679	0.158416	0.497525	0.839286	0.274434	-1.86367	-0.898224	-1.21584
200932_s_at	10540	ENSG00000175203	DCTN2	0.880196	1.03493	1.41824	0.536358	-0.92645	-1.31344	0.978387	-0.0155717	0.919813	-0.20976	-1.46624	-0.659977	-1.17649	-1.17367	1.28258	0.80676	-1.36999	-1.25569	0.240205	-0.737914	1.3416	-0.382156	0.636686	0.611587
200934_at	7913	ENSG00000124795	DEK	-1.78624	-1.57813	-0.358902	-0.577562	0.116591	1.15779	-0.922133	-0.36989	0.826069	0.458742	1.09467	1.1813	0.757698	-1.60405	-1.91268	-0.649697	0.477092	0.216304	0.448602	-0.150574	0.610327	0.745226	0.309858	1.5096
200935_at	811	ENSG00000179218	CALR	-0.839249	-1.71519	1.2666	1.12888	-0.389905	-0.542076	0.108377	-0.182162	1.61501	1.34014	-0.43588	-0.772534	-0.582017	-0.295163	1.29524	-0.491406	-1.05688	-0.00181343	1.71087	1.43491	-0.859121	-0.304545	-1.2105	-0.221598
200936_at	6132	ENSG00000161016	RPL8	1.20411	1.11095	1.66654	1.55509	-0.549384	-0.744365	-1.1625	-0.339167	-0.221846	-0.0390672	-1.11636	-0.922951	-0.441038	1.65065	0.366901	0.150363	-0.147874	-1.14855	-1.87362	-0.930336	-0.310831	0.702488	0.96853	0.572287
200937_s_at	6125	ENSG00000122406	RPL5	0.0971692	0.137592	1.62215	1.44958	-0.115673	-0.785133	-1.3959	-0.965187	0.330825	1.21495	-1.55444	-0.386753	0.350818	-1.87542	-0.0146629	-0.420252	1.29185	0.0253983	-0.41824	-1.07649	1.66737	0.564529	-0.431356	0.687268
200940_s_at	473	ENSG00000142599	RERE	0.120733	-0.120215	0.826012	-0.27929	-1.43149	0.0867911	0.738889	1.69975	0.940693	0.0472414	-0.0484602	-2.30151	-0.279145	0.682211	0.695113	-1.47424	0.982687	1.35806	-0.237566	-1.04081	0.675992	-0.656833	0.510116	-1.49473
200942_s_at	3281	ENSG00000230989	HSBP1	-1.33395	-1.11375	-1.10797	-1.8779	1.48829	0.562332	0.819952	0.0409356	0.313077	0.958488	0.54981	0.38002	0.320667	-2.01133	1.08432	0.715451	-0.749871	-0.724181	1.01011	1.48885	-0.110796	-0.463066	-0.386552	0.147059
200943_at	3150	ENSG00000205581	HMGN1	1.08512	-1.50621	-0.443258	-1.13401	0.366171	0.425446	1.59506	0.0520723	-0.747244	-0.931745	-0.341413	-0.200827	1.78084	-1.15655	0.571822	0.0435205	-0.175931	-0.329716	0.629932	2.16821	-1.60986	0.337518	-0.843706	0.364753
200946_x_at	2746	ENSG00000148672	GLUD1	1.54687	0.867181	1.55407	0.897808	-0.275445	0.148945	-0.888994	-0.165247	-1.83268	-1.19605	-0.00327592	0.034787	-0.687975	2.18433	0.362061	0.348442	-0.2103	-1.08919	-0.375466	-0.558108	1.31494	-0.23106	-0.402887	-1.34275
200948_at	8079	ENSG00000089693	MLF2	1.44409	0.730988	-0.827197	-0.527267	0.29727	0.371642	0.587213	1.30768	-1.79554	-1.80339	0.347928	0.128182	-0.261593	0.547937	0.797818	-0.296282	-0.0362769	0.477654	1.18902	1.26249	-1.34809	-0.631501	0.03117	-1.99394
200952_s_at	894	ENSG00000118971	CCND2	-0.564522	-0.79765	-2.08398	-1.40598	0.882676	1.20532	0.267894	0.535648	-0.00583564	-0.626302	0.9803	0.922192	0.690247	-1.21001	-0.139428	-0.248226	0.714202	0.368011	0.359976	0.170903	1.14512	0.657364	0.625517	-2.44343
200954_at	527	ENSG00000185883	ATP6V0C	0.378982	-0.558565	-1.15867	-1.91962	-0.496121	-0.244311	-0.247692	-0.321957	0.886884	-0.131855	0.645153	1.16318	2.00459	0.208892	-0.921903	1.46554	0.500138	0.0803735	0.674407	-0.603772	0.263552	-1.79785	-1.16492	1.29555
200955_at	10989	ENSG00000132305	IMMT	0.756637	0.77423	-0.137571	0.178505	0.49322	1.39714	-0.773234	-0.542935	-1.50809	-2.15772	0.570619	0.988694	-0.0394917	2.03137	-0.308904	0.305026	-0.900493	-0.37202	-0.344749	0.133167	-1.71008	-0.226152	-0.0479673	1.4408
200956_s_at	6749	ENSG00000149136	SSRP1	-0.792501	-0.124701	1.53033	2.3345	-0.144269	0.670908	-0.558034	-0.286883	0.187878	-0.95467	-0.0496493	-0.335062	-1.47784	1.23552	0.202312	-1.56401	0.351945	-1.0713	1.1297	1.55913	-0.0359009	-0.573306	-1.04766	-0.186433
200958_s_at	6386	ENSG00000137575	SDCBP	1.6001	1.6916	0.467475	0.236627	0.1562	0.0837086	-1.49833	-0.682707	-1.26327	-1.37154	0.353809	0.602472	-0.376159	0.504531	-1.12975	0.506979	0.175201	0.635584	-1.18098	-1.70153	1.80385	0.76611	-0.0694163	-0.310584
200959_at	2521	ENSG00000089280	FUS	-0.713447	-0.312291	-2.03427	-1.19863	1.03112	1.13286	0.472754	0.288845	-0.696989	-0.761238	0.789521	1.09656	0.905203	-1.44789	1.3543	-1.09099	-0.105197	-0.216764	-0.17016	0.565399	-1.50228	1.22877	0.37495	1.00985
200962_at	6160	ENSG00000071082	RPL31	-1.94748	0.407108	0.0398456	-0.00820049	-0.612528	-0.989095	0.217626	0.218054	1.33465	1.83763	-0.215235	-1.11398	0.8316	-1.27995	-0.655522	-0.61528	0.716902	1.51406	0.0125789	-1.58304	1.4396	0.43524	0.47327	-0.457856
200964_at	7317	ENSG00000130985	UBA1	1.28363	-0.175887	0.0898179	0.769976	-0.366419	0.857377	0.116095	0.689906	-1.81407	-2.28793	0.554226	0.272629	0.0106512	0.910467	-0.0588783	0.971773	0.734894	0.305375	0.0186727	0.0776661	-1.86081	-1.96475	0.845472	0.0201165
200966_x_at	226	ENSG00000149925	ALDOA	0.590675	-0.255431	0.746431	1.22908	-0.665468	-1.05448	1.04308	2.02284	-0.455656	-1.14247	-0.185744	-0.818772	-1.05408	-0.443139	1.59156	0.281117	-0.82314	-1.68314	1.1898	1.12707	-0.169702	-0.605878	-0.919985	0.455439
200968_s_at	5479	ENSG00000166794	PPIB	-0.395015	-1.08204	1.59937	1.44817	-0.693158	-0.602392	-0.268944	0.187888	1.1258	1.38031	-0.930895	-0.82005	-0.949056	0.384356	1.56933	0.344203	-1.02843	-1.42058	1.23695	0.771092	-1.35309	0.425848	-0.263761	-0.665916
200971_s_at	27230	ENSG00000120742	SERP1	0.00714232	0.012711	1.3679	1.28308	-0.958139	-0.567844	0.355595	0.611274	1.01835	0.895369	-1.1684	-1.39703	-1.46001	-0.58974	1.6988	-0.756697	-0.9848	-0.776176	0.853955	1.40907	0.968814	-0.2075	-1.00057	-0.615162
200973_s_at	10099	ENSG00000140391	TSPAN3	-0.346893	-0.514523	-1.4633	-0.804745	0.855576	1.40113	-1.36715	-1.07585	0.101097	-0.0440634	1.2001	1.22731	0.831319	0.739593	-2.44898	0.347156	0.0730446	-0.0715028	0.182071	0.114408	0.883481	1.00741	0.479889	-1.30657
200974_at	59	ENSG00000107796	ACTA2	0.296165	-0.695434	0.370091	0.0997143	-1.3741	-1.72192	1.8763	1.48719	0.525075	0.520865	-0.441737	-0.304074	-0.638139	0.543048	1.09494	-0.656242	-1.19238	-0.919224	1.93335	0.988029	0.260994	-0.548041	-0.908965	-0.595514
200975_at	5538	ENSG00000131238	PPT1	-0.780832	-0.103313	-1.93368	-1.8339	0.667343	0.836282	-0.186769	-0.27592	0.610713	0.738538	1.04123	1.25043	-0.0301154	1.69494	-2.02349	0.493043	-0.824939	0.468406	-0.106945	-0.141726	1.34212	-0.503587	-0.497768	0.0999483
200978_at	4190	ENSG00000014641	MDH1	0.729122	1.3777	-0.544898	-1.74822	1.52357	0.813454	-0.937931	-1.39427	-0.532563	-0.0550697	0.380164	0.668355	-0.279413	1.86904	-0.581346	1.13731	-1.2571	-0.785368	-0.0814365	-0.127978	-0.946665	-0.00393609	-0.588821	1.36629
200979_at	5160	ENSG00000131828	PDHA1	0.83006	1.58843	0.164698	0.912079	-0.142274	0.108202	-2.09077	-0.9952	-0.637402	-1.32853	0.448857	0.403594	0.738258	1.27279	-1.29984	0.256931	0.793258	0.959619	-1.07373	-1.59856	-0.845108	0.055471	0.671283	0.807871
200989_at	3091	ENSG00000100644	HIF1A	-0.744916	-0.413937	-1.80843	-1.58165	1.01169	1.21792	-0.224347	0.10834	-0.572432	-0.0614676	1.03393	1.07492	0.960374	-2.46189	-0.534458	-0.0751185	1.22779	0.766782	-0.733414	-0.344319	0.258714	0.447727	0.85534	0.592844
200990_at	10155	ENSG00000130726	TRIM28	1.27527	1.05925	1.46969	1.789	-0.598058	-0.395955	-0.942652	-0.0106028	-0.758048	-0.925885	-0.852092	-0.915212	-0.1947	2.36133	-0.0332415	-1.44685	-0.205996	-0.0994965	0.0855196	0.14278	-1.4632	0.00644301	-0.0920596	0.744778
200991_s_at	9784	ENSG00000115234	SNX17	-1.10686	-0.253722	-0.997484	-1.71358	0.327788	1.52203	-0.124336	-0.846122	0.591558	-0.473439	0.875872	0.645446	1.55285	0.0430524	1.05952	-0.243664	-0.510895	-1.2299	0.243446	1.80098	0.410729	-0.930976	0.893875	-1.53618
200995_at	10527	ENSG00000205339	IPO7	-1.86744	-0.711458	1.24241	1.70589	-0.665686	-0.556136	0.682171	0.200404	0.112248	0.678223	-0.612683	-1.09664	0.888691	1.22021	0.91238	-1.48867	0.739112	0.808143	1.15277	0.0188349	-1.48303	-0.711181	-0.600556	-0.568011
200998_s_at	10970	ENSG00000136026	CKAP4	-2.29713	-1.50542	-0.539486	-0.21142	-0.172847	0.637417	1.25221	1.26615	0.728683	0.237368	0.417417	0.467838	-0.280776	-2.06036	1.11371	1.5442	0.21942	0.287797	0.12083	0.077465	-1.54742	-0.0121462	0.180492	0.0760063
201000_at	16	ENSG00000090861	AARS	-1.20126	-1.43317	1.36999	1.39491	-0.738656	-0.286521	-0.432897	-0.194933	1.5382	1.21698	-0.334908	-0.376542	-0.5212	-1.89687	-0.280582	0.843168	-0.855197	-0.608654	1.319	1.72541	-0.0583211	-0.00959764	-0.427381	0.249016
201004_at	6748	ENSG00000180879	SSR4	-0.60205	-0.978816	1.64057	1.47801	-0.155795	-0.388649	-0.801687	-0.633778	1.26004	1.37937	-0.825948	-0.594792	-0.776472	-0.428696	0.0090289	1.35595	-0.0669997	-0.864957	0.773239	-0.0618645	-2.45246	0.440232	0.768361	0.52817
201005_at	928	ENSG00000010278	CD9	1.15842	1.26476	-1.06074	-1.75351	-0.640591	-1.02015	-0.168625	1.07889	0.524068	1.35077	-0.468717	-0.583128	0.318547	-1.26744	0.813774	2.15083	0.632073	-0.458998	0.473427	-0.32302	0.303441	-1.1645	-0.0794315	-1.08015
201007_at	3032	ENSG00000138029	HADHB	1.54718	1.70773	-0.769256	-0.644375	0.481231	0.349918	-0.896458	-0.731701	-1.29469	-1.3888	0.454421	0.697183	0.48762	0.757484	-1.18979	1.224	0.694127	0.227825	-1.03463	-2.01934	-0.455789	0.57304	0.589419	0.633667
201008_s_at	10628	ENSG00000117289	TXNIP	-0.196087	-0.425883	-0.634247	-1.19057	0.290342	0.161832	0.69234	1.6645	-1.77254	-1.25723	0.722417	1.04097	0.904152	-0.0895177	0.226475	1.18856	-0.720272	-2.34485	0.381267	-0.290813	1.27292	0.817861	0.196789	-0.638412
201011_at	6184	ENSG00000163902	RPN1	-1.46546	-1.78791	1.52249	1.44555	-0.375977	0.263914	0.558713	0.178037	0.806231	0.643801	-0.332198	-0.695142	-0.762053	2.05215	0.975884	-0.224284	-1.17071	-1.16354	0.81721	0.61398	-0.726303	-0.431792	-0.862058	0.11946
201012_at	301	ENSG00000135046	ANXA1	-1.31973	-2.40208	0.416233	-0.10439	0.293108	-0.280895	0.830517	0.794025	0.83858	1.56223	-0.0116284	-0.183586	-0.432386	-0.155804	1.34768	1.7148	-0.449023	-1.70833	0.499955	0.981543	-0.294605	-0.680732	-0.657341	-0.598145
201014_s_at	10606	ENSG00000128050	PAICS	-0.267544	-0.488129	1.72457	1.92431	0.597304	0.861047	-1.08777	-0.744424	-0.596475	-0.871647	0.0513811	0.15468	-1.2573	0.586505	0.661222	0.0218348	-0.760825	-1.03698	1.2076	1.8233	-1.51491	0.139583	-0.941874	-0.185458
201015_s_at	3728	ENSG00000173801	JUP	-0.25928	-1.68634	0.102775	-0.369683	0.0475201	0.156569	-0.891569	0.840102	-0.588325	-0.264241	0.598657	-0.344529	2.65834	-1.23232	0.569042	1.73947	0.607406	0.825439	-0.872343	-1.6129	-0.681408	-0.393334	0.491178	0.559772
201017_at	1964	ENSG00000173674	EIF1AX	-0.633292	1.0796	-1.16168	-0.729053	1.16287	1.18593	-1.37042	-1.60047	-0.323393	0.357298	0.342936	0.597599	1.09207	-0.536512	-1.35762	0.824939	1.32787	1.47748	-0.488142	-0.663849	-0.332847	-0.497449	1.26966	-1.02353
201020_at	7533	ENSG00000128245	YWHAH	-2.08488	-1.83665	-0.546799	-0.110583	0.888042	0.938926	0.845544	1.276	-0.225557	0.123524	0.266963	0.589915	-0.124451	-1.26747	1.23664	0.776265	-0.754695	-0.912963	1.25845	1.58273	-0.67173	-0.0206174	-0.512187	-0.714428
201023_at	6879	ENSG00000178913	TAF7	-0.141595	0.132602	-0.206038	-0.742067	-0.166981	-1.96001	0.312438	-0.592737	1.05448	2.2531	-0.139745	-0.729074	0.925626	0.486956	-1.11383	1.02903	1.28422	0.440112	-0.977682	-0.0159661	-0.00599269	-1.8553	1.20427	-0.475811
201028_s_at	4267	ENSG00000002586	CD99	1.35028	1.47108	1.46807	1.39815	-1.07782	-0.9595	-0.218203	-0.329684	-0.253798	-0.481683	-0.704376	-0.963316	-0.699197	1.34969	1.0169	-1.63813	-0.588879	-0.537323	0.826713	0.599551	1.16782	-0.7419	-0.363234	-1.09121
201030_x_at	3945	ENSG00000111716	LDHB	0.975095	0.152409	1.40809	1.82224	-0.556103	0.447572	-2.04507	-0.427112	-0.23885	-0.66134	-0.177313	0.208402	-0.908022	-0.414069	0.555471	0.460486	-0.286136	-0.955097	0.557235	1.07871	-2.3897	-0.0437595	0.19431	1.24256
201032_at	10904	ENSG00000166619	BLCAP	0.941846	-0.120895	-1.92599	-0.649777	0.0196251	0.678654	0.307198	0.922059	-0.773186	-1.80933	1.03487	0.356624	1.01831	-1.14346	-0.565074	-0.478731	1.83524	0.434104	-0.610516	-1.02148	1.21304	-0.812984	1.22005	-0.0701937
201036_s_at	3033	ENSG00000138796	HADH	-1.13131	-0.408494	0.279461	-0.0253961	1.35363	1.42655	-1.69999	-1.56582	-0.0506865	-0.339974	0.510503	1.01062	0.64091	0.0369661	-2.02228	-0.119627	0.249192	0.590341	-0.184419	-0.589303	-1.10385	0.853812	0.441103	1.84806
201037_at	5214	ENSG00000067057	PFKP	-1.09574	-1.20467	0.112908	0.451122	-0.732984	-1.03716	2.00031	1.78349	0.466611	0.406369	-0.261885	-0.309505	-0.578864	-0.272273	1.4728	-0.453657	-1.0393	-0.952064	1.46616	1.53919	0.0373392	-0.723969	-0.983011	-0.0912154
201038_s_at	8125	ENSG00000140350	ANP32A	-1.4622	-0.12895	-0.319127	0.285531	-0.0686226	1.26872	-1.74677	-1.27732	-0.265753	0.688836	0.729309	1.46176	0.834592	1.19329	-2.13263	-0.0906517	0.718965	0.937455	-0.378079	-1.19748	-0.653555	0.249094	0.45726	0.896324
201040_at	2771	ENSG00000114353	GNAI2	0.343088	-1.02249	-0.356799	-1.44776	-0.621489	-0.904975	0.908072	-0.357665	0.0480483	-0.271025	2.31468	0.122203	1.24611	-0.00625818	1.70781	1.24301	0.0277839	0.761486	-0.743436	-0.190239	-1.73281	-1.28592	-0.158255	0.376828
201044_x_at	1843	ENSG00000120129	DUSP1	1.42007	1.48983	0.650547	0.246819	-0.0894631	0.834403	0.152312	-0.00688357	-0.977689	-1.93555	-0.713026	0.274593	-1.34597	-0.633615	0.280152	1.3538	-0.966275	-1.47309	-0.640251	0.756705	1.31861	1.24373	-0.592615	-0.647154
201046_s_at	5886	ENSG00000179262	RAD23A	-0.409451	-1.51324	-0.449511	0.903566	-0.380363	0.591124	0.44698	2.30644	0.622852	-1.07316	0.455343	-0.447774	-1.05281	-1.41718	-0.410385	-0.410839	1.33467	0.445095	-0.283209	0.512112	-1.1337	-1.15145	1.17503	1.33986
201047_x_at	5870	ENSG00000175582	RAB6A	0.830295	0.524008	1.61229	1.77583	-0.178777	0.18873	-0.19048	-0.588661	-0.362109	-0.396892	-0.542599	-0.552826	-2.11881	-0.930244	1.55836	0.394463	-0.452446	-1.20272	0.0300258	1.42869	-1.33806	1.00272	-0.69009	0.199316
201050_at	23646	ENSG00000105223	PLD3	1.2053	1.8533	-2.02069e-05	0.802351	-0.677662	-0.548348	0.619644	0.927641	-0.231437	-0.974501	-0.26277	-0.998927	-1.71456	1.09052	-0.769927	-0.336357	0.654986	0.577895	-1.02151	-1.93868	-0.113844	0.533524	1.61594	-0.292539
201053_s_at	9491	ENSG00000125818	PSMF1	1.27459	0.915599	0.544844	1.52268	0.106043	0.608874	-2.15922	-1.31271	-0.454996	0.0489815	-0.326458	-0.594672	-0.173549	1.67964	-0.78766	0.0144048	-0.417739	0.53274	-1.72606	-1.41345	0.403202	0.508381	1.06609	0.140459
201055_s_at	10949	ENSG00000177733	HNRNPA0	0.13492	0.349974	0.348792	0.293647	0.208074	0.221919	0.458806	0.713492	-0.188857	-0.330132	-3.25049	0.26132	0.778538	0.960042	0.656716	0.402436	-0.987899	-1.69973	1.51194	-0.672803	-0.0248618	0.743227	0.38845	-1.27752
201056_at	2804	ENSG00000173230	GOLGB1	0.299912	0.549776	0.873309	0.847792	-1.0152	-1.77249	0.110659	-1.71633	1.63	0.857093	-0.262403	-0.212086	-0.19003	1.77057	-0.459345	-0.829963	0.851686	0.674653	-0.612451	-1.95789	0.00144112	0.543653	0.615088	-0.597445
201061_s_at	2040	ENSG00000148175	STOM	1.35128	1.15508	-1.76021	-2.02987	0.343656	0.40996	-0.697394	-0.0569246	-0.252203	0.0988473	0.716227	0.882369	-0.160815	-0.358069	-1.28564	1.27242	1.07804	0.391461	-1.07231	-1.78653	-0.172416	0.616313	0.904356	0.412382
201063_at	5954	ENSG00000049449	RCN1	-2.32891	-1.89186	-0.299422	0.639981	0.00364771	0.366499	0.389405	0.0929421	1.00313	1.11031	0.327197	0.632801	-0.0457264	-2.33623	-0.558355	-1.00356	0.857301	0.860085	1.15431	-0.269799	0.082389	0.146538	0.849804	0.21752
201064_s_at	8761	ENSG00000090621	PABPC4	0.345175	-1.62817	1.33525	2.01562	0.0976656	0.0657003	-0.0562146	0.203591	-0.645318	-0.751928	-1.00488	-0.957631	0.98113	2.53614	0.0533131	-1.14761	-0.332986	0.703564	-0.0998891	-0.494947	-0.916911	0.444065	-0.885499	0.140756
201066_at	1537	ENSG00000179091	CYC1	1.48644	1.61834	1.33812	1.02427	-0.150545	0.0285772	-1.27729	-1.21225	-0.673534	-0.605085	-0.545499	-0.288447	-0.743085	2.5477	0.30394	-0.360908	-0.849138	-1.09619	0.107858	0.488938	-0.29643	0.591294	-0.939564	-0.497497
201067_at	5701	ENSG00000161057	PSMC2	-0.0679838	1.28548	-0.919228	-0.713424	0.657877	0.242082	-1.91197	-1.66552	0.239862	0.155262	0.990381	1.07001	0.637174	0.582081	-1.82122	0.724866	1.00909	0.685308	-1.27888	-1.52822	0.0882685	0.49048	0.615806	0.432419
201070_x_at	23451	ENSG00000115524	SF3B1	0.914095	2.08141	-0.335051	-1.10748	0.413406	0.0309495	-0.0450508	-0.699678	-0.829757	-1.58116	1.151	0.660158	-0.652844	1.41763	-0.133893	-0.463082	-0.789328	-0.657564	-0.212015	0.298609	1.79581	1.05772	-1.19054	-1.12334
201072_s_at	6599	ENSG00000173473	SMARCC1	-1.29671	-0.982668	1.19915	-0.156875	-1.47355	0.158988	0.0364258	-0.107567	-0.356744	1.93162	0.255823	1.39323	-0.601117	0.483549	-0.196281	-0.756414	0.86736	0.599749	-0.45768	0.656775	-2.53441	-0.299948	0.776048	0.86125
201077_s_at	4809	ENSG00000100138	NHP2L1	-0.641642	-0.747373	2.07921	1.82817	-0.28943	-0.514842	-0.390563	-0.155067	0.62115	0.580638	-0.536444	-0.328578	-1.50523	-0.858179	0.940345	0.496766	-1.41006	-1.53095	1.00718	1.69018	0.143196	0.111871	-0.592315	0.00196788
201078_at	9375	ENSG00000125304	TM9SF2	-0.390043	-0.0323831	1.60346	2.26019	-1.04402	-0.222137	0.486842	0.294502	0.287766	-0.995108	-0.306497	-0.65834	-1.28423	2.11334	-0.332658	0.672594	0.0947467	-0.755773	-0.168996	-0.266273	1.14105	-1.00604	0.0659496	-1.55795
201079_at	9144	ENSG00000108639	SYNGR2	0.488147	-1.41241	-0.947107	-0.868195	1.30624	1.24657	-0.831351	1.51341	-1.25591	-0.330488	0.649926	-0.106136	0.547306	-2.33015	-1.34944	0.854804	0.729775	0.685611	0.730042	0.32607	0.237528	-0.0761145	0.708616	-0.516747
201081_s_at	8396	ENSG00000141720	PIP4K2B	-0.853968	0.647082	-0.485798	-1.65544	0.271495	0.634405	-0.57763	1.59194	0.541956	-1.10501	1.7574	-0.0832717	-0.683172	0.155864	0.559615	-1.57505	-1.52249	-0.77665	1.1773	0.539154	1.48844	0.605974	-0.674746	0.0225932
201082_s_at	1639	ENSG00000204843	DCTN1	-1.71736	-1.88294	-1.07588	-0.580738	0.910434	0.28745	0.102048	0.425477	0.270658	0.287897	0.733175	0.765692	1.47409	-1.26794	0.200252	0.014043	1.53563	1.42883	-0.724278	-1.35236	-0.509514	-0.635541	1.17055	0.140324
201083_s_at	9774	ENSG00000029363	BCLAF1	-0.956405	-1.61267	-0.891079	-0.834449	1.07524	0.996879	-0.506064	-0.161971	-0.472209	-0.396701	1.19846	1.20447	1.3565	2.11459	-1.48851	-0.893291	0.510924	1.00449	-1.10927	-0.557795	0.373901	-0.0144264	-0.0597051	0.119089
201087_at	5829	ENSG00000089159	PXN	0.611291	0.207911	-1.19628	0.370849	-0.460838	-0.357815	1.85275	0.551158	-1.05	-1.96822	1.09187	0.53016	-0.182826	-0.354685	1.40477	-2.445	-0.0317134	0.219794	0.848979	0.826666	-0.657958	-0.404991	0.022809	0.571336
201089_at	526	ENSG00000147416	ATP6V1B2	1.58458	1.53582	1.02616	1.24334	-0.909822	-0.901567	0.178427	0.182198	-0.509399	-1.11817	-0.579715	-0.979514	-0.752329	1.94439	0.112173	0.173246	-0.48083	0.241238	0.610135	1.05025	-1.64242	0.054676	-1.16997	-0.892888
201091_s_at	11335	ENSG00000122565	CBX3	-1.79836	-1.6409	0.698601	1.46011	0.662308	0.105788	-0.0637144	-0.975005	0.17482	1.57831	-0.245675	-0.0535427	0.0972514	-0.788629	0.866556	-0.503769	-0.926474	-1.14624	1.6288	1.50801	0.330205	0.523201	-1.08736	-0.40431
201092_at	5931	ENSG00000102054	RBBP7	1.16144	2.32854	0.115925	-0.573274	0.549337	0.613503	-0.62452	-1.31347	-1.3974	-0.798621	-0.0124528	-0.177889	0.128881	1.05416	-1.62696	1.0353	-0.800194	0.418321	0.235466	0.652492	-1.66236	-0.457272	-0.0131112	1.16416
201093_x_at	6389	ENSG00000073578	SDHA	1.53173	1.53131	-0.298386	0.512021	-0.38241	0.323562	-0.122769	0.134599	-1.41914	-2.2384	0.438224	0.0306838	-0.0410264	2.07993	0.788691	1.02918	-1.16363	-0.514895	-0.0762916	0.668694	-0.280054	-0.5992	-0.778466	-1.15395
201094_at	6235	ENSG00000213741	RPS29	-0.468938	0.228121	1.50304	1.18381	-0.121332	-1.03778	-1.66823	-0.216896	0.548108	1.63735	-1.13073	-0.632713	0.176189	-2.24537	-0.206555	1.1037	0.755682	-0.20141	-0.899291	-0.689812	0.0371802	0.252769	1.04885	1.04426
201095_at	1611	ENSG00000112977	DAP	-1.55305	-2.36526	0.843059	1.12953	-0.508582	0.837262	-0.526798	0.79756	0.672587	0.131409	0.319175	-0.0918609	0.314968	-2.48963	-0.823312	0.0499161	1.41784	-0.0275572	0.685165	-0.373387	0.684901	0.679411	0.153294	0.0433608
201096_s_at	378	ENSG00000168374	ARF4	-1.46589	-1.06581	0.44668	0.435562	-0.486588	-0.483118	1.68999	1.59844	0.844317	0.745448	-0.686686	-0.702677	-0.869668	-0.537765	1.35502	0.573875	-0.958466	-1.07194	1.08682	1.16964	0.62767	0.11804	-0.878599	-1.4843
201098_at	9276	ENSG00000184432	COPB2	-0.620191	-1.318	-1.25743	-1.05873	0.859226	0.793398	1.44327	1.55346	0.145806	-0.946784	0.0735442	0.829289	-0.496851	1.19837	0.849525	0.759399	-1.95262	-1.14009	0.323982	0.518866	0.763404	-0.114622	-1.27762	0.0714207
201099_at	8239	ENSG00000124486	USP9X	0.653819	0.551428	-2.25441	0.420948	-1.32008	-0.04627	-0.647086	0.256039	0.833498	-0.96105	0.488087	0.555235	1.46985	0.297952	-1.64521	-0.0909775	1.5734	1.44439	-0.00777187	-0.407803	-0.3459	-1.04299	1.03164	-0.806726
201105_at	3956	ENSG00000100097	LGALS1	1.07455	0.749254	1.05195	0.622227	-0.11319	-0.641515	0.0703072	1.78624	-0.300025	-0.385436	-0.9738	-1.79075	-1.14981	-2.14465	1.16277	0.601816	-0.619187	-1.09887	0.389837	0.871065	-0.294826	0.468238	-0.413969	1.07778
201106_at	2879	ENSG00000167468	GPX4	-0.419836	-0.676491	0.873352	-0.809253	-0.293846	-0.897401	-1.3751	-0.490138	1.4447	1.64436	-0.402836	-0.17462	1.5771	-2.68118	0.269971	-0.215279	-0.328193	0.194344	0.365607	0.174761	1.42175	0.840583	0.211268	-0.253629
201108_s_at	7057	ENSG00000137801	THBS1	-0.580915	-0.789014	-0.451391	-0.37897	-0.233938	-0.714525	2.11435	2.35071	0.124409	-0.128364	-0.321815	-0.653947	-0.336597	0.278077	1.28385	-0.796607	-0.639584	-0.946244	1.54711	1.39772	0.409459	-0.547496	-1.02981	-0.956473
201111_at	1434	ENSG00000124207	CSE1L	-0.194419	-0.147622	0.244035	0.533563	0.926642	1.25661	-1.12331	-1.49161	-1.39857	-1.33283	0.966555	0.878693	0.882265	1.91796	-1.65826	-0.412669	-0.299181	-0.00965523	0.112429	0.110266	-0.935609	-0.301008	-0.180441	1.65617
201113_at	7284	ENSG00000178952	TUFM	-0.379571	-1.04661	-0.971009	-0.574081	0.574309	1.50304	-1.72992	-0.331008	0.190955	-0.559286	1.12079	1.49597	0.706427	1.52453	0.299638	0.557905	-1.0542	-1.48654	-0.128619	0.932297	-1.74362	0.477398	0.135369	0.485835
201115_at	5425	ENSG00000106628	POLD2	-1.34999	-1.42264	-1.00733	-0.101498	1.25557	1.45143	-0.428259	-0.458191	-0.635651	-0.339961	0.965734	1.06105	1.00973	-1.2368	-0.316056	-0.581196	0.113194	-0.30105	-1.05322	0.814414	-1.08361	1.88628	0.470633	1.28741
201118_at	5226	ENSG00000142657	PGD	-1.11332	-1.71812	-0.0555199	-0.239748	0.915752	1.36812	-1.32047	-0.289124	0.0421778	-0.598127	1.00461	1.43752	0.566249	-0.563651	0.865792	0.208277	-1.95359	-0.805801	0.633206	1.10916	-0.690578	1.15858	-0.825355	0.863954
201119_s_at	1351	ENSG00000176340	COX8A	0.672058	0.803406	0.939734	0.59402	1.15672	0.739284	-1.72535	-1.99765	-0.557869	-0.0406657	-0.908117	-0.129512	0.45394	-0.338402	0.983106	1.17741	-0.472637	-1.63967	-0.627702	1.29392	-1.56811	0.189886	0.571362	0.430834
201120_s_at	10857	ENSG00000101856	PGRMC1	-1.19318	-0.713803	-1.79972	-1.35149	0.461077	0.180154	1.4411	1.28816	1.11575	-0.13737	0.100508	0.535011	0.0738054	-0.221112	0.819627	0.492851	-1.04373	-0.656073	1.55741	1.39167	-0.465245	0.397217	-0.565226	-1.70739
201123_s_at	1984	ENSG00000132507	EIF5A	0.73355	0.787387	0.537917	1.76362	0.106224	0.659757	0.37667	0.168267	-1.20511	-1.37444	-0.950771	0.157802	-1.76088	1.20349	0.935045	-0.175409	-1.50863	-1.41099	0.53656	1.34779	-0.511411	0.750616	-0.918051	-0.248996
201125_s_at	3693	ENSG00000082781	ITGB5	-1.04122	-1.17546	0.693151	1.03703	-1.21593	-1.26912	1.24659	1.23569	1.17634	0.56145	-0.481537	-0.637112	-0.129879	0.507302	1.46452	-0.0576526	-0.911371	-1.14883	1.25609	1.04316	0.62658	-1.30897	-0.885461	-0.585354
201126_s_at	4245	ENSG00000131446	MGAT1	-0.154639	0.223634	0.964526	2.40053	-0.501389	-0.608135	0.358071	1.0001	-0.597352	-1.15807	0.171862	-0.827828	-1.27131	-0.0914781	0.996714	0.111755	-0.0982408	-1.92988	0.706972	0.673648	-1.8341	0.507158	-0.101408	1.05885
201129_at	6432	ENSG00000115875	SRSF7	-1.66989	-0.735198	-1.24264	-1.2811	1.37108	1.10078	0.266993	0.15819	-0.328168	-0.406212	1.03196	0.896935	0.837276	-0.0548872	-1.76904	0.566104	0.553832	0.711653	-0.973066	-1.75744	0.31867	0.74479	0.584848	1.07453
201130_s_at	999	ENSG00000039068	CDH1	-0.0429335	0.0141272	-1.34339	-0.330032	1.92405	1.22921	-0.465925	-0.308292	-0.504265	-0.809927	0.622174	1.38733	-1.37212	-0.151454	1.09617	1.52832	-0.800479	-1.09946	0.963549	0.988761	-1.0227	0.136763	-0.215555	-1.42391
201132_at	3188	ENSG00000126945	HNRNPH2	0.0204441	0.414737	-1.13671	-0.822724	-0.0275133	0.407958	-1.72901	-1.03588	0.07227	-0.239816	1.3189	0.844513	1.91282	2.20968	-0.66219	0.569752	0.471328	0.410893	-0.25047	-1.40907	-1.35299	0.43719	0.147038	-0.571166
201133_s_at	9867	ENSG00000198961	PJA2	0.647071	1.56577	1.20414	0.741962	-2.07312	-1.20719	-0.627329	-0.134787	0.685926	0.157435	-0.221598	-0.956893	0.218612	1.39282	-0.696108	-0.468805	0.418881	0.803375	-0.192629	-0.641029	1.32775	-0.154852	0.360983	-2.15038
201135_at	1892	ENSG00000127884	ECHS1	-0.0196903	0.818787	-0.682554	-0.0808385	1.18466	1.03694	-2.29818	-0.904973	-0.760176	-0.305269	0.64432	1.31691	0.0500637	0.37085	-0.740691	0.449557	-0.717005	-0.753559	-0.335514	0.236115	-1.31032	0.440904	-0.165664	2.52532
201136_at	5355	ENSG00000102007	PLP2	1.42193	1.46477	1.02908	1.26245	-0.792876	-0.72794	-0.31888	0.419802	0.00826896	-0.337305	-1.25738	-1.42899	-0.742916	-1.87544	0.38246	1.88961	0.839773	-1.13781	-0.0207143	-0.331396	-0.34413	0.453635	0.694782	-0.550775
201139_s_at	6741	ENSG00000138385	SSB	-0.55084	-0.261019	0.860997	1.57142	0.242807	0.203422	-1.64366	-2.13345	-0.158135	0.716167	0.309542	-0.135773	0.978519	0.779155	-0.981719	0.867797	-0.784046	-0.31143	0.146384	1.15347	0.752758	-2.17132	-0.289001	0.837953
201140_s_at	5878	ENSG00000108774	RAB5C	-1.10484	-0.475669	-1.05514	-0.0386377	0.205943	0.870003	0.964195	1.35883	-1.29654	-0.750869	-1.09867	1.32217	1.09922	-2.74135	0.0464314	0.303513	0.840788	0.76284	-0.391998	0.0225218	0.232446	0.603508	0.843437	-0.522142
201141_at	10457	ENSG00000136235	GPNMB	1.43191	1.40485	-1.497	-1.28461	0.31188	0.317652	-0.944324	-0.654392	-0.0636542	0.0570071	0.99127	0.994192	-1.06478	-0.361217	-2.17367	0.631138	0.669525	0.801513	-0.384271	-1.39883	1.31539	0.345051	0.311667	0.243704
201143_s_at	1965	ENSG00000134001	EIF2S1	-2.21939	-0.557597	-1.44294	-1.06393	0.583154	0.266902	0.26684	0.400248	0.653213	0.244119	1.28271	0.968982	0.617695	-2.25419	-0.946799	0.462715	0.625307	0.91312	-0.17715	-0.540663	-0.382163	0.0828956	1.33634	0.880582
201145_at	10456	ENSG00000143575	HAX1	0.477814	0.728036	1.52652	1.24164	-0.197538	-0.747562	-1.25035	-0.997343	0.862995	1.11782	-0.634606	-0.840916	-1.2865	0.375095	0.892317	-0.752427	-0.669032	-1.37712	0.410564	1.31348	1.28856	0.274079	-1.72546	-0.0300655
201146_at	4780	ENSG00000116044	NFE2L2	-1.0609	-1.36454	-0.346301	0.142509	-0.116273	-0.839663	-1.19496	-0.114461	1.13367	1.68233	-0.0977019	0.469657	1.70664	-0.512033	-1.41426	0.0891339	0.882404	1.43443	-1.26552	-1.47451	0.610822	0.523311	0.944681	0.181541
201151_s_at	4154	ENSG00000152601	MBNL1	-1.14789	-0.77429	-1.55859	-1.65031	0.658762	0.427641	0.325324	0.0875515	-0.123911	0.268158	0.721734	0.987859	1.77797	-0.349055	-0.236428	-0.187135	0.431077	0.776757	0.494175	0.291477	1.60143	0.115313	-0.412688	-2.52493
201158_at	4836	ENSG00000136448	NMT1	1.33348	-0.0521626	-0.144552	0.108899	-2.50093	0.313185	-0.516348	-0.110952	0.294865	-1.06792	1.06639	-0.0407395	1.31678	0.910047	-1.16266	-0.157513	-0.829562	0.727976	-1.12393	-1.55994	1.50702	0.582027	0.315621	0.790917
201161_s_at	8531	ENSG00000060138	CSDA	0.936889	0.449108	0.0520304	0.835387	-1.57453	-0.688359	0.448486	0.867809	1.33332	0.894763	-1.31882	-1.26039	-0.975691	-1.97679	0.758269	0.0818242	0.470707	-0.564159	1.26642	0.962901	1.02198	-0.596727	-0.222673	-1.20175
201162_at	3490	ENSG00000163453	IGFBP7	0.175109	0.9871	-1.66111	-1.19292	0.410117	0.211072	1.15143	0.760341	-0.301691	-0.469568	0.818275	0.946234	-1.83439	-1.49458	-0.378734	-0.573366	0.743794	0.415454	1.45308	0.615113	0.239632	-0.00987135	0.902724	-1.91325
201165_s_at	9698	ENSG00000134644	PUM1	-0.835628	-0.920361	-1.69677	-1.07218	-0.221888	0.574835	0.929788	-0.636979	0.413152	-0.260628	1.74387	0.796242	1.18655	-0.341978	-1.01823	-0.294104	1.64626	1.43892	-0.686493	-0.619701	0.635509	-0.446923	1.05285	-1.36611
201170_s_at	8553	ENSG00000134107	BHLHE40	-0.342386	-0.445047	-0.152959	-0.0142849	-0.795228	-0.696698	2.19756	1.86911	0.692913	0.17508	-0.479696	-0.939877	-1.06849	-1.6203	1.57567	-0.085593	-0.283332	-0.461822	1.33914	1.4939	-0.290444	-0.608928	-0.581092	-0.477202
201173_x_at	10726	ENSG00000090273	NUDC	-1.19451	-2.66188	0.143356	-0.0834484	-0.203486	0.968462	-0.122273	-0.0830461	0.532335	-0.0682055	0.957281	1.18342	0.631987	0.587234	-0.679697	-0.437925	-1.53299	-0.650508	-0.0746852	1.66681	0.365075	0.223376	-1.07004	1.60335
201174_s_at	54386	ENSG00000166848	TERF2IP	0.415668	-0.19181	-1.62824	-1.33896	0.0251882	0.982696	-0.657287	0.223814	-0.506677	-0.758228	0.993311	0.312779	2.12775	-1.30842	-1.07642	0.708925	1.35674	1.00379	-1.32876	-1.18838	0.538943	0.205216	0.799415	0.288963
201175_at	51075	ENSG00000213593	TMX2	-0.290436	0.00303259	-1.55879	-1.02481	1.27198	1.47053	-0.789313	-0.759084	-0.146466	-0.876276	0.921436	1.51443	0.263777	-0.115456	-0.993941	1.00145	0.539668	0.320459	-2.01301	-1.0416	-0.190103	0.185248	1.45948	0.847804
201176_s_at	372	ENSG00000095139	ARCN1	-0.862332	-0.764219	1.12904	0.91227	-0.571801	-0.398456	1.19017	1.28687	0.803643	0.70854	-0.989863	-0.753586	-1.69027	-2.07802	0.658893	1.3921	0.247686	-1.42759	-0.0223511	0.8796	0.0111431	0.260746	0.679047	-0.601258
201177_s_at	10054	ENSG00000126261	UBA2	-2.17427	-1.59889	0.0261792	0.0841628	0.27379	-0.303518	0.107996	-0.0824503	0.746367	1.36852	-0.331806	0.328079	1.55583	-2.00584	0.707947	-0.510941	0.118148	0.654962	1.25842	0.7903	-1.48203	-0.0473299	-0.327409	0.843767
201178_at	25793	ENSG00000100225	FBXO7	1.31007	0.230877	0.559508	-0.117493	-1.40505	-0.697114	1.45356	1.80935	-0.149257	-0.893865	-0.307429	-0.698092	-1.09507	-2.03099	0.220423	-1.27834	0.4729	1.39003	0.0518346	-0.772656	0.776362	-0.229296	1.05797	0.341756
201179_s_at	2773	ENSG00000065135	GNAI3	-0.641134	-0.914785	0.631331	0.555871	-0.13572	-0.930962	1.54111	2.21232	-0.362128	0.13606	-1.37328	-0.625512	-0.0931673	-0.419706	1.24219	0.171705	-0.42519	-1.13371	1.04586	1.49202	0.890896	-0.539104	-0.904794	-1.42016
201182_s_at	1108	ENSG00000111642	CHD4	-1.99566	-1.16768	1.65948	0.341519	0.167442	-0.5871	-0.0463505	0.589806	-0.234007	-0.918073	0.873833	1.39252	-0.0757267	1.48257	1.09993	-1.24701	-1.04675	-0.590578	0.763373	1.04993	0.101368	-0.0759299	-1.53167	-0.00523396
201185_at	5654	ENSG00000166033	HTRA1	2.03954	2.08238	-0.0921416	-0.0400745	-0.900955	-0.896178	-0.206357	-0.102973	-0.885525	-1.01374	-0.197898	-0.391752	0.605667	0.645168	0.426856	-0.980944	0.690334	0.627103	-0.0945707	-2.5088	0.610108	-0.617829	0.950544	0.252032
201186_at	4043	ENSG00000163956	LRPAP1	1.45487	-0.122347	-2.32534	-0.888209	-0.463792	-0.484033	0.295047	-0.122136	0.725947	-0.379603	0.77169	-0.0111697	1.54907	2.1625	-0.285792	0.783294	-1.39366	-0.661727	-0.276473	-0.812008	0.435851	-0.827617	-0.157435	1.03307
201189_s_at	3710	ENSG00000096433	ITPR3	-2.19865	-1.54839	-0.132291	0.906006	-0.787649	-0.415144	0.963728	1.36999	0.613622	0.467385	0.0458933	0.248001	0.467507	-1.16227	-0.0345785	1.35094	1.35766	0.863051	-0.585871	-1.5878	-0.0626678	0.0104126	0.876835	-1.02572
201190_s_at	5306	ENSG00000174238	PITPNA	0.748401	1.79649	-0.374567	0.427121	-0.710571	-0.406089	-2.30038	-1.11414	0.254127	-0.0995223	0.33769	0.770663	0.670767	1.19077	-0.582895	0.758496	0.767651	0.994196	-1.75116	-1.77059	0.124887	0.394846	0.22221	-0.348402
201193_at	3417	ENSG00000138413	IDH1	-1.00447	-0.251435	0.147426	-0.0437225	0.464836	0.0811691	-1.74699	-1.7879	1.51088	1.43692	0.464751	0.637717	0.0908152	-1.09699	-0.674617	0.462415	0.841066	0.479015	-1.41905	-1.69551	0.494399	1.16613	0.957516	0.485615
201194_at	6415	ENSG00000178980	SEPW1	0.772957	1.50564	0.90545	-1.01752	-0.48556	-1.1545	0.870503	0.72315	0.00858663	0.766757	-1.02834	-1.82462	-0.0425001	0.944846	1.25705	1.71091	-1.17253	-1.32048	0.213496	0.135776	0.459334	-0.711863	-0.804272	-0.712272
201195_s_at	8140	ENSG00000103257	SLC7A5	0.148913	-0.513184	-0.144846	-0.000962305	0.963864	1.07471	-2.32121	-1.30599	0.118445	-0.403265	0.0065078	1.01605	1.36097	-1.62565	-1.15517	-0.267592	1.02394	1.37553	-0.59035	-0.790691	-0.495021	0.883631	1.06421	0.577168
201196_s_at	262	ENSG00000123505	AMD1	-1.06824	-0.510004	-0.901923	-0.374191	1.42933	1.30199	1.13761	1.07319	-1.22194	-1.4819	0.482779	0.261059	-0.12776	-1.9503	1.53495	0.248412	-0.647993	-0.261623	1.05566	1.18512	-0.379542	0.419394	-0.902895	-0.30117
201198_s_at	5707	ENSG00000173692	PSMD1	-1.72684	-0.919375	-1.13494	-0.809819	0.454906	1.43485	-0.189954	-0.125588	0.380006	-0.389798	1.51306	1.35913	0.15436	1.47016	0.725843	1.0137	-1.54481	-1.51932	-0.404174	0.632306	-0.807494	0.41416	-0.56335	0.582983
201200_at	8804	ENSG00000143162	CREG1	0.128135	0.223067	-0.27597	-0.01187	0.53207	0.670257	-2.33868	-1.82406	-0.225308	0.251127	0.866964	1.00529	0.998974	-0.143051	-2.39334	0.47321	0.758769	1.18237	-0.415719	-1.20286	0.662679	0.334311	0.546821	0.196812
201201_at	1476	ENSG00000160213	CSTB	-0.928093	0.42355	0.104923	-0.860598	-0.732428	-0.363344	-1.92552	0.375978	1.96496	1.39253	0.630472	-0.172499	0.0900632	-2.22203	0.589937	1.38352	-0.448209	-0.725863	-0.0644674	0.375812	1.24245	0.657813	-0.611491	-0.177461
201202_at	5111	ENSG00000132646	PCNA	-0.96688	-0.596944	-1.12473	-1.69822	1.57525	1.46943	0.35789	0.134103	-0.586282	-0.678794	0.692615	0.817425	0.605139	1.79515	-1.33311	-0.166027	-0.608426	-0.113909	0.228148	0.31014	-1.79023	0.463773	-0.000336229	1.21483
201203_s_at	6238	ENSG00000125844	RRBP1	-1.03331	-2.50426	0.41526	0.49538	-0.692869	0.187344	0.951945	0.881234	0.761897	0.844459	0.223427	0.478523	-1.00903	1.7559	1.80994	-0.205079	-1.46967	-0.602587	0.507964	0.226546	-0.87256	-0.358252	-0.489751	-0.302449
201208_s_at	7126	ENSG00000109079	TNFAIP1	0.20598	-0.367603	-0.983251	-1.48466	-1.37	-0.26379	1.67264	2.00311	0.261134	-0.253099	0.507107	-0.119047	0.191474	-0.631257	1.52881	-0.491136	-0.924033	-1.28874	1.93825	0.656493	-0.0508247	0.379135	-0.609684	-0.507016
201209_at	3065	ENSG00000116478	HDAC1	0.971857	0.811391	-0.0159796	-1.60535	1.18058	0.2063	-1.93087	-1.30184	0.0620092	-0.0600639	1.15059	0.394819	0.136554	-1.30142	-0.587724	0.688533	0.3919	0.983006	-1.70413	-1.33746	0.718215	0.510324	0.750171	0.888587
201211_s_at	1654	ENSG00000215301	DDX3X	0.484251	0.728788	-0.839161	-0.797075	-0.724669	0.730941	0.133218	1.13088	-0.82662	-2.27056	0.957575	1.14288	0.14956	-0.166457	0.0672767	0.346606	-0.440936	-0.431383	0.979938	1.12043	1.44743	0.126596	-0.837287	-2.21221
201212_at	5641	ENSG00000100600	LGMN	-1.01214	-1.35038	-1.61059	-1.3592	-0.136412	-0.279653	0.594922	0.697479	0.829525	0.520431	0.736367	1.11407	1.25558	-1.12786	-1.68693	0.833758	0.503589	1.40342	0.942134	-1.16105	0.288593	-0.747515	0.735129	0.0167269
201213_at	5510	ENSG00000115685	PPP1R7	1.18488	0.120524	-0.452118	-0.962387	0.403979	1.08716	-1.16156	-1.89423	-0.322687	-0.694526	1.26885	0.207939	1.21419	-1.04434	-1.16278	0.665816	0.0862878	0.607656	-1.92971	-0.558565	0.549807	1.34948	0.741961	0.694392
201215_at	5358	ENSG00000102024	PLS3	-0.368976	-0.0811428	-2.19628	-1.67487	0.581227	0.965581	0.566022	0.940156	-0.46473	-0.401078	0.847042	1.07762	0.209424	-0.554664	0.659578	1.75872	0.53769	-0.0954781	-0.549362	-0.652341	-2.23181	0.0306396	0.617514	0.479511
201216_at	10961	ENSG00000089248	ERP29	-0.806952	-0.435008	1.81539	2.08067	-0.69339	-0.965757	-0.823184	-0.082804	0.91093	0.526377	-0.753139	-0.454848	-0.318281	-1.19575	-1.27519	1.40702	-0.751841	0.0729589	-0.210595	-0.612025	1.88692	0.416517	0.705931	-0.443955
201221_s_at	6625	ENSG00000104852	SNRNP70	0.899896	0.559886	-0.726787	-0.891979	0.982752	0.914762	0.289166	-0.0447796	-1.85878	-1.86131	0.265767	0.997825	0.473584	1.9848	-0.256117	-0.817208	0.318945	0.698177	-0.271518	0.741749	-1.97156	-0.785376	0.16155	0.196556
201222_s_at	5887	ENSG00000119318	RAD23B	-0.960637	0.00391401	0.314082	0.124881	-0.864343	0.647901	-0.126502	-0.190585	1.71755	1.702	-2.09894	-0.117375	-0.15195	0.449264	0.41542	1.1043	0.247182	-1.12132	0.881089	0.432638	-2.51512	-0.32205	0.383598	0.0450017
201224_s_at	10250	ENSG00000133226	SRRM1	0.893005	-1.76794	-0.897148	-1.4608	0.732598	0.00737304	1.12688	1.19783	0.688136	-1.15744	-0.322974	0.302184	0.658296	-0.406968	-0.589564	-1.53588	-0.0689986	-0.326008	-1.51349	0.29528	0.297515	1.06855	1.38002	1.39955
201227_s_at	4714	ENSG00000166136	NDUFB8	1.16332	1.97584	-0.157127	-0.0906693	1.1879	0.706041	-0.845637	-1.22364	-1.09311	0.043086	-0.247249	-0.0502082	-1.36854	0.77205	0.863647	0.705744	-0.63658	-1.23424	0.449622	1.09369	-1.3397	-1.39377	-0.443775	1.16331
201230_s_at	10425	ENSG00000177479	ARIH2	-0.528208	-0.326416	1.98578	1.9731	-1.21597	-1.05191	-0.323386	-0.449363	0.327598	0.0180834	-1.01905	0.081458	0.528289	0.851139	0.0223731	-0.884813	0.275804	1.50282	-0.953961	-1.65694	-1.13511	1.14348	0.494703	0.34051
201233_at	5719	ENSG00000185627	PSMD13	-1.07093	-0.858963	1.99476	0.936678	0.070837	-0.897856	-0.778602	-1.1351	-0.0346387	1.69033	0.268476	0.182174	-0.367164	-0.394165	1.77568	-0.230436	-0.511177	-1.44046	-0.0566063	1.84574	-0.783601	0.275778	0.279816	-0.760568
201234_at	3611	ENSG00000166333	ILK	0.0690618	0.075832	0.667112	-0.493466	-0.68292	-1.45963	2.0461	1.3695	0.564322	0.397793	-0.419894	-0.707818	-1.42599	-0.575092	1.57763	-0.552825	-0.98102	-1.27919	0.919518	1.13741	1.13116	0.0559688	-1.0917	-0.341856
201236_s_at	7832	ENSG00000159388	BTG2	1.56162	2.15932	0.0902321	0.816136	-0.23445	0.549123	-0.838121	-0.427678	-1.25344	-0.464099	-1.05442	-0.119717	-0.784505	2.49083	-0.121017	0.0764905	0.0850002	-0.1597	-0.965009	-1.39879	-0.315205	0.98737	-0.38352	-0.296455
201237_at	830	ENSG00000198898	CAPZA2	-1.68448	0.306665	-0.0526307	-0.777239	0.736908	-0.111722	-0.565154	-1.49456	0.836646	2.23165	0.33388	-0.0773976	0.317437	-2.3065	1.25631	0.541341	0.664205	-0.350407	0.426374	0.522092	-1.25926	-0.230856	-0.0406274	0.777324
201241_at	1653	ENSG00000079785	DDX1	0.543365	0.239124	1.28001	1.65943	-0.502481	0.104028	-1.51785	-2.00171	0.418129	0.721973	0.0391999	-0.340145	-0.643075	-1.17027	1.94177	0.489684	0.65135	-1.63613	-0.60755	0.849682	0.342269	-0.63848	-0.519179	0.296856
201242_s_at	481	ENSG00000143153	ATP1B1	1.95965	1.99077	-0.114459	0.349399	-0.571308	-0.387198	0.321784	-0.108571	-1.39237	-1.32237	-0.249614	-0.513932	0.038212	2.48571	0.559672	-1.33901	-0.84994	-0.264591	0.70011	0.281909	-0.13496	-0.241981	-0.513321	-0.683597
201244_s_at	5894	ENSG00000132155	RAF1	1.0792	0.559942	-0.912506	-1.06054	1.32563	1.02249	-0.509119	-0.435273	-1.16167	-1.63984	0.739521	1.12089	-0.128728	-0.65661	0.683114	-0.0428869	-1.0453	-0.496029	-1.03913	-0.78092	-0.640282	2.02761	1.10595	0.884475
201245_s_at	55611	ENSG00000167770	OTUB1	2.04965	-0.0834014	-0.677327	-0.700049	-0.120017	-0.263016	-1.85828	-1.05888	0.679733	1.14654	0.0914765	-0.164778	0.958347	-0.348849	0.920384	0.38949	-1.06112	-1.62242	0.860178	1.32459	0.897746	0.503625	-0.554154	-1.30947
201248_s_at	6721	ENSG00000198911	SREBF2	-0.603037	-1.01256	-0.320436	-0.339921	0.992587	1.19084	0.465151	1.42012	-1.19779	-1.52086	0.917932	0.929051	-0.921078	-0.111221	1.30701	0.36908	0.7813	0.139052	0.900188	-0.252076	-2.64264	-0.0259617	-0.202116	-0.262613
201250_s_at	6513	ENSG00000117394	SLC2A1	1.0993	0.930348	-2.0373	-0.598614	1.0479	1.25164	0.137551	-0.0242637	-0.916109	-1.47125	0.289859	0.417609	-0.126672	-0.507364	-0.681745	1.52149	0.491279	0.602388	-1.76493	-0.745042	-1.16831	0.691895	0.577549	0.982791
201251_at	5315	ENSG00000067225	PKM2	-0.563115	-0.687252	-1.67692	-1.91443	0.789748	0.784984	0.919247	0.983856	-0.203566	-0.672102	0.766371	0.910356	0.562833	-1.40705	1.2992	1.08832	0.187539	-0.296679	0.418067	0.350397	-2.09852	-0.507165	0.647536	0.318357
201252_at	5704	ENSG00000013275	PSMC4	-0.417835	0.63009	0.971108	-0.366268	0.101686	1.79495	0.35196	-0.429864	-0.111928	-1.79531	1.12881	-0.180044	-1.67736	1.55106	-0.371954	0.399937	-1.97127	-0.796344	0.0500419	1.06953	0.392706	0.0422301	-1.1476	0.781662
201253_s_at	10423	ENSG00000103502	CDIPT	-0.790825	-0.789132	-1.16474	-1.24738	0.218551	-0.0587806	0.0656309	-1.11596	0.572519	0.365256	0.581725	1.12078	2.24235	-1.99941	-1.23006	1.05834	0.0650065	0.295661	0.696128	-1.25919	0.993177	0.582773	0.493405	0.304161
201256_at	9167	ENSG00000115944	COX7A2L	0.535155	0.978699	1.8132	1.02856	-0.421357	-0.795935	-1.06679	-1.09725	0.340101	1.10154	-0.933255	-1.24301	-0.239646	-1.97029	-0.792968	-0.389086	1.40483	0.930309	-0.430266	-0.972959	0.753907	0.272464	1.07974	0.114314
201257_x_at	6189	ENSG00000145425	RPS3A	1.00542	0.746605	1.49609	1.17078	-0.321294	-1.09726	-1.3169	-0.236609	0.170262	1.15307	-1.35847	-0.893308	-0.518387	-1.40933	-0.60099	1.33215	1.14095	0.270235	-1.03125	-1.23052	-0.131855	-0.409397	1.19724	0.872761
201258_at	6217	ENSG00000105193	RPS16	0.734251	0.583369	1.69718	1.61932	-0.422755	-1.09962	-1.02277	-0.944563	0.16333	0.728461	-1.21649	-0.891579	0.0718642	0.480053	-0.713696	0.741632	-1.04135	-0.940946	-0.540613	-1.02232	0.535507	0.935135	2.10033	-0.533738
201259_s_at	6856	ENSG00000008282	SYPL1	-0.947941	-1.07087	-1.22585	-0.248924	-0.717864	-0.128036	0.0109189	0.319902	2.43345	0.998231	0.511024	-0.715281	0.781239	0.340264	0.128469	1.17615	-0.428109	-0.633121	0.457609	0.795586	1.19427	-0.125175	-0.491662	-2.41428
201263_at	6897	ENSG00000113407	TARS	-0.0273237	-0.337464	1.87264	1.71847	-0.685948	-0.483171	-0.367814	-0.200578	0.931688	0.678879	-0.718853	-0.736232	-1.64429	0.230903	1.30379	-1.0476	-0.802859	-0.860133	1.3425	1.73175	-0.646312	-0.761843	-0.632358	0.142159
201264_at	11316	ENSG00000105669	COPE	-1.82575	-2.36401	0.255128	-0.0128089	0.951936	0.828317	0.929729	0.694147	0.56816	0.130568	-0.142102	0.353633	-0.366944	-0.727312	1.07809	0.649187	-0.770797	-0.807241	0.863352	1.29568	-2.0989	0.323075	-0.170095	0.364966
201266_at	7296	ENSG00000198431	TXNRD1	-0.90209	-0.624025	-0.369438	-0.514305	0.425102	0.832159	-1.95069	-1.37146	0.582522	0.759095	0.735775	1.03833	1.35902	0.32744	-2.35606	0.163535	0.88934	0.426653	-1.4406	-0.388675	0.833003	0.579042	0.67565	0.290678
201267_s_at	5702	ENSG00000165916	PSMC3	-0.52538	-1.0399	-1.76828	-1.25781	0.84142	1.76058	0.22901	0.651066	-0.100304	-0.239759	1.27064	0.587916	-0.409216	0.603276	0.422527	0.21164	-1.7337	-1.79663	0.719741	1.31795	0.513119	0.480683	-0.922271	0.183666
201270_x_at	23386	ENSG00000015676	NUDCD3	-2.32959	-0.858191	-0.190147	-0.574995	0.727507	1.21886	-0.106581	0.34923	-0.127234	-0.754543	0.431681	0.539454	1.67455	-0.436188	-1.39563	-0.00134551	1.08124	0.928777	-1.12127	-1.30624	0.00116325	-0.224844	0.913514	1.56084
201271_s_at	22913	ENSG00000125970	RALY	1.50916	0.124379	0.479366	1.23059	0.342667	-0.676261	-0.840924	1.64802	-1.22005	-1.09242	-0.873477	0.342658	-0.973708	1.86311	0.96439	-1.20589	-0.454103	-0.272628	0.383682	0.803198	-1.09513	-1.25049	-0.471558	0.735421
201272_at	231	ENSG00000085662	AKR1B1	0.96744	1.10954	1.7009	1.66584	-1.10276	-0.863782	0.0544587	-0.362844	-0.12435	-0.363192	-0.766637	-0.80641	-1.10821	1.57139	0.0989227	-0.0701422	-1.0717	-0.969206	1.51313	1.30705	-0.920646	-0.576247	-0.838536	-0.0440237
201273_s_at	6726	ENSG00000143742	SRP9	-0.655783	0.108473	0.508988	-1.34349	0.85353	-0.00718042	-0.322737	-2.09532	-0.112047	1.68014	0.1518	-0.156842	1.39048	-1.75155	0.287333	1.1441	1.69897	1.0374	-0.660462	-0.269853	0.322731	-0.840142	-0.134706	-0.833809
201274_at	5686	ENSG00000143106	PSMA5	-0.846932	-0.316094	1.50305	-0.33638	0.430864	0.0996856	-0.159165	-0.283248	1.14738	1.68721	-0.360755	-0.425411	-2.14021	-0.266629	0.854548	1.19423	-1.13324	-1.95001	-0.0611581	0.829265	0.615682	1.04566	-0.152009	-0.976339
201275_at	2224	ENSG00000160752	FDPS	-0.627826	-1.00963	-0.197928	-0.524955	0.437991	0.561961	1.14998	2.17785	-1.05739	-1.10362	0.592091	0.6604	-1.05893	0.0893259	1.51028	-0.545113	-1.18605	-0.914698	1.13982	1.25355	-1.11884	0.0336811	-0.987494	0.725557
201276_at	5869	ENSG00000111540	RAB5B	-0.313805	-0.957185	-1.95512	-0.924028	1.07572	0.50677	0.290265	0.477447	-0.735998	-0.600073	1.42205	0.250584	1.46337	-1.64454	0.136321	-1.1708	0.426538	1.42239	-0.252688	-0.630334	-0.450922	1.63152	0.852517	-0.319998
201277_s_at	3182	ENSG00000197451	HNRNPAB	-1.18297	-0.375532	-1.38177	-0.154264	0.85431	1.79186	-0.367029	0.54791	-0.76296	-1.44082	0.789348	0.820378	0.861533	-0.385501	0.0658372	1.07858	0.0864845	-0.26179	-0.270767	0.623803	-2.64107	1.03301	-0.0717553	0.74317
201281_at	11047	ENSG00000130706	ADRM1	-0.217311	-1.55611	1.60993	1.90753	-0.75419	0.233144	-0.829288	0.795093	-0.942841	-0.832584	0.372281	0.389516	-0.175169	0.535126	0.47146	0.632496	-1.83765	-1.49473	0.236986	0.951224	0.431161	-0.0720026	-1.10431	1.25024
201282_at	4967	ENSG00000105953	OGDH	0.141957	0.34613	-1.32722	-0.526947	0.624456	1.90859	0.401218	0.30617	-1.19977	-1.95829	0.466727	0.052818	0.76416	-0.741714	1.93894	1.54021	-1.35505	-0.0387611	-0.596459	0.366057	-0.877459	-0.598144	-0.173679	0.536048
201284_s_at	327	ENSG00000164062	APEH	-1.66279	-1.9283	-0.82635	1.55946	0.280662	0.928573	-0.463737	0.534132	0.00947137	-0.337805	0.407197	0.97542	0.524059	2.57144	0.361654	-0.0931701	-1.09676	-0.59301	0.585968	0.299209	-1.14871	-0.00282023	-0.493247	-0.390553
201285_at	23608	ENSG00000133606	MKRN1	0.37856	-1.02176	0.923844	0.970573	-1.8284	-1.0596	-0.456483	0.129298	0.752399	1.26005	-0.675221	-0.702893	1.32964	0.41261	-0.933692	-0.302579	1.79905	1.28105	-0.330779	-0.712142	0.443781	-0.554793	0.613705	-1.71621
201287_s_at	6382	ENSG00000115884	SDC1	0.411199	0.769177	-2.24567	-1.50213	0.257483	0.912125	0.36066	0.909993	-0.290086	-1.19582	0.399178	0.276318	0.937577	-1.52624	1.41375	1.13859	0.695611	-0.161478	-0.827754	-1.51494	0.329305	-0.468751	1.0026	-0.0807005
201292_at	7153	ENSG00000131747	TOP2A	0.42473	-0.214482	-1.80905	-0.928936	0.914485	0.908874	0.791228	0.500783	-1.09558	-1.68475	0.702673	0.715068	0.774957	-0.12449	-0.501349	0.0713049	0.110525	0.806756	0.26164	0.459429	-2.85445	0.567825	0.449151	0.753652
201295_s_at	26118	ENSG00000109046	WSB1	-0.243411	0.68937	-1.55971	-0.722873	0.495279	0.257373	1.39447	1.36567	-1.80202	-1.04765	0.610406	0.452761	0.110333	-1.00832	0.176043	-1.4579	0.510788	0.352588	0.777324	0.477179	1.80464	0.208958	-0.189688	-1.65162
201299_s_at	55233	ENSG00000114978	MOBKL1B	0.727965	2.12771	-1.21416	-0.721624	-0.628062	-0.145495	-0.179159	-0.408184	-0.685769	-1.44745	1.09436	0.637371	0.842498	-0.0785735	0.0522839	-0.299793	-0.292208	-0.067273	0.894651	1.10314	1.6389	-0.0366515	-0.64665	-2.26783
201302_at	307	ENSG00000196975	ANXA4	0.745587	1.3703	-0.147065	-0.77636	0.531711	0.102134	-1.66931	-2.22101	0.227318	0.582336	0.872956	0.543748	-0.162352	0.183949	-1.51022	0.983202	0.88462	0.826906	-0.980165	-1.95275	0.727259	0.081103	0.614347	0.141743
201303_at	9775	ENSG00000141543	EIF4A3	0.943261	1.46012	-0.0990403	-0.587354	0.293138	1.21068	-0.790645	-0.226585	-0.876756	-2.15517	0.397923	-0.583664	1.01409	0.416702	-0.579957	0.524411	-0.163257	-1.02755	1.19382	1.35576	-1.99917	-0.809349	0.344972	0.743624
201304_at	4698	ENSG00000128609	NDUFA5	-0.0260974	1.12354	-1.17151	-1.32588	1.21878	0.140265	-1.31565	-1.60493	0.0269382	0.823666	0.364587	0.913963	0.83233	-1.00419	-0.867178	-0.502029	1.06448	1.0171	-1.20683	-1.35183	-0.0647236	1.23577	0.68305	0.996363
201305_x_at	10541	ENSG00000136938	ANP32B	-0.381854	-0.250638	1.59399	1.76858	-0.694866	-0.807628	-0.683396	-0.794887	0.840551	1.26569	-1.0424	-1.00175	0.188594	-1.51037	-0.573281	-0.88798	0.785199	0.523366	-0.164733	-0.0624308	-0.829952	0.181754	0.222552	2.31588
201308_s_at	55752	ENSG00000138758	2013-09-11	-1.05622	-0.106011	0.257998	0.667821	-1.12669	0.0367075	0.559785	-1.54304	-0.168683	-1.36282	1.52854	1.00677	1.30584	1.74892	0.741564	-0.565844	-1.40857	-0.550602	0.59808	0.836929	0.505874	0.425483	-1.05486	-1.27698
201310_s_at	9315	ENSG00000134986	C5orf13	-0.0364617	-0.230492	-1.87867	-1.56711	0.938782	0.661792	1.53927	1.2543	-0.218702	-1.02535	0.320733	0.0416616	0.200239	-2.08652	1.51581	-1.45263	0.534921	0.564742	1.01217	-0.00351629	-0.226992	0.100936	0.0435246	-0.00244435
201311_s_at	6451	ENSG00000131171	SH3BGRL	1.27883	1.07958	-1.47133	-1.45227	1.02788	0.721125	-0.542953	-0.347875	-1.18518	-0.953335	0.675452	0.694695	0.475375	-0.636085	-1.06802	1.22334	0.705139	0.757866	-1.13027	-1.64468	0.53636	0.434212	1.28984	-0.467695
201314_at	10494	ENSG00000115694	STK25	0.163983	-0.538928	0.443595	2.12413	-0.23134	0.00648698	0.36358	-2.3878	0.199173	-0.436537	-0.307293	-0.450129	1.05108	1.98019	1.09435	-0.472224	0.186899	-0.418609	-1.58529	-1.35799	0.303568	0.227729	-0.42678	0.468154
201315_x_at	10581	ENSG00000185201	IFITM2	-1.40415	-1.43348	-1.68107	-1.28485	0.679362	0.685292	0.286991	0.463301	0.88974	0.868878	0.749375	0.656967	0.523643	-3.0475	0.468388	0.404729	0.147971	0.0696331	0.314661	0.415057	0.581316	0.27532	0.142033	0.228392
201316_at	5683	ENSG00000106588	PSMA2	-0.668899	0.100663	-1.39064	-1.86998	1.47787	0.914098	-0.698045	-0.761686	-0.028868	0.253491	0.982511	1.08188	0.607602	-0.974287	-1.21366	0.0313362	-0.0535808	0.371282	-1.2623	-0.726565	0.180697	1.23196	0.400525	2.01459
201319_at	10627	ENSG00000101608	MYL12A	-0.878469	-1.04569	0.530891	0.466983	0.229172	-1.82212	0.271766	0.148821	0.287409	1.55491	-1.07568	-0.374947	1.70695	1.82341	0.228343	-0.547424	-1.42123	-0.180601	1.33785	-0.286112	-1.53451	0.481179	-0.31277	0.411857
201320_at	6601	ENSG00000139613	SMARCC2	0.457866	0.634601	0.841216	0.402751	-0.653363	-1.96083	-1.13552	-1.4501	0.440726	1.56637	0.8628	-0.0628567	0.056346	0.192821	-0.988731	-0.0346663	0.572428	1.59392	-0.322049	-1.94782	-0.692353	-0.35534	1.21812	0.763671
201322_at	506	ENSG00000110955	ATP5B	1.02126	1.18414	-0.769528	-0.225912	0.841009	1.23545	-1.11279	-0.89175	-1.62752	-1.26406	0.546111	0.731082	0.332505	0.981435	0.027374	1.65624	-1.08189	-1.47834	-0.7963	0.440949	-0.906457	0.278727	-0.360231	1.23848
201323_at	10969	ENSG00000117395	EBNA1BP2	-2.21727	-1.64767	0.284187	1.11535	0.599516	0.789172	-0.695033	-0.601762	0.104712	0.569536	0.619522	1.01951	0.0602277	1.15787	0.443773	-0.42555	-1.06292	-0.75257	0.394408	1.30368	-1.39061	-0.770857	-0.460654	1.56344
201324_at	2012	ENSG00000134531	EMP1	-1.98999	-2.03471	0.0131619	0.889146	-0.166173	-0.279262	1.42788	0.865542	0.577396	0.545401	-0.0204641	-0.153628	0.325707	-2.39356	1.07924	0.943175	0.517235	0.155819	0.0735535	0.230816	0.99737	-1.02454	-0.522419	-0.0566872
201326_at	908	ENSG00000146731	CCT6A	-1.22741	-1.0808	1.12579	2.38091	-0.0545195	0.0577077	-1.31989	-0.800383	-0.183793	0.482717	-0.0138749	0.119384	0.514155	-0.0634578	-1.28531	-0.896253	0.234776	1.20699	-0.862044	-0.351117	-0.744235	1.07141	-0.270796	1.96003
201329_s_at	2114	ENSG00000157557	ETS2	1.76701	1.45212	-0.71361	-0.768742	0.269606	0.763811	0.451975	0.799828	-0.83283	-1.75951	-0.270996	-0.279321	-0.87934	0.757828	-0.289456	-0.478261	1.35823	0.446219	-0.137259	-1.10547	0.727484	0.590099	0.417714	-2.28713
201330_at	5917	ENSG00000113643	RARS	1.3152	1.04157	1.26492	1.30664	-0.475951	0.182359	-0.630806	-0.243592	-0.41931	-1.95045	0.228886	-0.383868	-1.23558	0.577695	0.770992	0.272303	-1.54843	-1.36316	0.472518	1.36073	-0.97721	0.595146	-1.02884	0.868259
201332_s_at	6778	ENSG00000166888	STAT6	0.854142	1.351	-2.26777	-0.440311	0.138215	-0.0124395	-1.05259	1.20244	-0.340922	-0.76897	0.589019	-0.236905	0.985085	0.135887	-0.000510051	0.748138	0.240562	0.681967	-0.629023	-1.20713	1.36156	0.428592	0.518938	-2.27898
201334_s_at	23365	ENSG00000196914	ARHGEF12	-0.0168592	-0.224355	-1.46273	-2.2699	0.00327453	0.879318	-0.244602	0.485923	0.565549	-0.685727	1.50253	0.666327	0.801253	-0.464627	-1.36908	-0.398282	1.20283	1.3987	-0.815834	-1.48217	0.509749	0.517149	1.16014	-0.258583
201337_s_at	9341	ENSG00000049245	VAMP3	-1.24651	-0.369564	-1.4865	-1.74289	-0.103067	0.22931	0.86792	1.71596	1.24311	0.0367674	0.40584	0.355741	0.0938884	-0.668156	0.792365	0.23164	-1.14629	-0.848606	0.961832	0.955817	1.58476	0.459068	-1.02941	-1.29301
201341_at	8507	ENSG00000171617	ENC1	-0.517836	-0.671253	-1.66931	-0.463253	-0.389105	0.0677242	1.70567	2.3058	0.240993	-0.275228	0.296386	-0.422545	-0.208053	-1.29524	0.315294	-0.698333	-0.244837	-0.0988111	1.04863	1.97797	0.27263	0.531647	-1.65113	-0.15782
201342_at	6631	ENSG00000124562	SNRPC	-0.452513	-1.83699	0.262074	-0.702525	1.55019	0.89703	0.170803	-0.962107	0.790772	0.277721	0.711461	0.82678	-1.53269	-0.020785	0.181963	0.147048	-0.824562	-0.195562	1.23387	1.66507	-1.07853	0.12296	-1.92908	0.697606
201344_at	7322	ENSG00000131508	UBE2D2	0.1305	0.543821	1.68503	1.24499	-0.253403	-0.190511	-2.0136	-1.55385	0.0917515	0.631028	-0.242217	-0.671529	0.59799	0.797373	-0.781685	-0.137254	0.976565	1.01064	-1.83011	-1.74613	0.449758	0.27848	0.328129	0.654236
201346_at	79602	ENSG00000006831	ADIPOR2	-0.743416	-0.879727	-1.32276	-0.976329	0.59008	0.706764	1.14316	1.94057	-0.783959	-1.04999	0.665382	0.658098	0.0521408	-1.89283	1.20953	-0.460702	-0.050789	-0.232272	1.71233	1.24523	-0.367953	-0.172912	-0.460536	-0.5291
201349_at	9368	ENSG00000109062	SLC9A3R1	-1.62308	-1.32065	1.39961	1.81456	-0.470235	0.22918	-0.872328	0.177945	-0.172695	0.602592	-0.595408	-0.199895	1.0304	0.262582	-0.644018	-0.499448	0.449014	-0.018472	1.34759	1.37417	-1.75133	-1.4611	0.178619	0.762395
201351_s_at	10730	ENSG00000136758	YME1L1	0.504302	0.99794	1.54016	1.99886	-1.18045	-0.765162	-0.579004	-0.333151	0.0841186	0.26198	-0.608481	-1.28555	-0.635574	0.867683	0.329459	0.150477	-1.30338	-1.09	0.909706	1.56475	1.07803	-0.565278	-1.11446	-0.82698
201353_s_at	11176	ENSG00000076108	BAZ2A	0.335	0.00308501	-0.234357	-0.104008	-0.795556	-0.692318	1.478	0.73439	1.07745	1.23242	-0.856849	-2.26065	0.083383	0.386073	-0.132979	-2.36932	0.199137	1.07478	1.25645	0.445248	0.245668	0.221263	-0.0658576	-1.26047
201356_at	10291	ENSG00000099995	SF3A1	0.955997	-1.15828	1.72814	0.156161	-1.38995	-1.59621	-0.779123	0.564935	0.214064	-0.27702	0.655209	-0.20492	1.131	-0.915509	-1.42023	0.396835	0.742087	1.92537	-1.48695	-0.569392	0.383749	0.423058	0.566205	-0.045227
201359_at	1315	ENSG00000129083	COPB1	-0.548128	-0.71467	1.68191	0.953869	-0.644077	-1.32161	0.602399	0.278973	0.919882	1.38162	-1.21832	-1.01228	-0.359563	0.447736	0.877584	-0.597457	-1.06033	-0.140835	1.27977	1.35387	0.898494	-0.519456	-0.945098	-1.59428
201360_at	1471	ENSG00000101439	CST3	-0.60158	-0.410598	-2.35086	-1.39656	0.929115	1.22352	0.00999344	0.143372	-0.107101	0.116631	0.693992	1.11902	0.631049	-0.882786	-0.247977	1.49678	-0.135823	-0.472359	-0.410742	-1.32345	2.21735	0.0654254	0.195874	-0.5023
201361_at	79073	ENSG00000110108	TMEM109	-1.14125	-1.5961	-1.24256	-0.995296	1.09568	1.39765	-0.00327986	0.563111	0.116229	-0.491824	1.1024	1.10005	0.0951926	-1.3107	-1.66028	0.89496	0.5755	1.13076	-0.475563	-0.973487	-0.601982	0.602617	0.816794	1.00139
201362_at	10625	ENSG00000116679	IVNS1ABP	-1.28108	1.70871	0.061972	1.19512	0.504264	-0.771468	-0.0228204	0.0152482	-1.65422	-0.832831	-0.333184	-0.0586421	1.46893	1.18698	-1.10633	-1.1687	0.707264	1.24468	0.0549976	-1.84777	-0.20757	0.866094	0.417398	-0.147043
201365_at	4947	ENSG00000180304	OAZ2	0.954658	0.481724	-1.05763	-1.97045	0.570732	0.879612	-0.137778	-1.83962	0.403894	-0.352349	0.922301	0.343523	0.801381	-0.280031	-0.0561218	-2.11557	0.755891	1.94254	0.180786	0.0773732	-0.706655	0.809108	-0.00753394	-0.599785
201367_s_at	678	ENSG00000152518	ZFP36L2	0.324202	-0.17231	1.23051	1.16572	-1.5339	-0.975778	1.34493	1.42043	0.161279	-0.726185	-0.845768	-0.985569	-0.407561	0.829441	0.446946	-0.528393	-0.554018	-1.26246	1.28363	0.430079	1.75561	-0.260656	-0.831468	-1.30872
201370_s_at	8452	ENSG00000036257	CUL3	-2.27257	0.140038	-1.34241	-0.0551184	0.601401	0.32418	-0.732535	0.0945121	0.0491932	-0.0918327	0.747731	0.654415	1.88299	0.69411	-0.793017	-0.201625	0.922883	1.22696	-1.18638	-2.13355	0.432915	0.190684	0.872967	-0.0259429
201375_s_at	5516	ENSG00000104695	PPP2CB	-1.25019	1.05011	-2.09505	-1.46814	-0.2884	0.355582	0.813882	0.944185	0.211785	1.06027	-0.178857	0.339696	0.505124	-0.958613	-0.77828	2.05709	0.270873	-0.370309	0.684846	1.38337	-0.0738151	-1.2795	-0.35655	-0.57911
201376_s_at	3185	ENSG00000169813	HNRNPF	-0.281363	0.144148	1.95944	2.34214	0.103667	-0.206081	-0.893322	-0.364766	-0.825526	-0.628375	0.0389422	-0.911017	-0.477887	-0.00943351	-1.11687	-0.0816109	0.685958	0.0640595	1.90532	1.40947	-0.270125	-0.634391	-0.373037	-1.57934
201377_at	9898	ENSG00000143569	UBAP2L	0.044945	-0.133029	-1.39862	-0.957693	1.17606	1.34043	1.19196	0.63864	-0.902664	-1.78145	0.236799	0.747268	-0.202647	-1.43257	0.938037	-0.617163	-0.272074	-1.08994	0.775121	1.87621	-0.477769	-0.238366	-0.545746	1.08426
201379_s_at	7165	ENSG00000101150	TPD52L2	0.774635	-0.0376228	0.976623	1.51483	-1.09673	-1.00127	1.05729	1.52323	-0.774327	-1.03555	-0.591107	-0.948777	-0.361227	-0.153618	1.72368	-1.62803	-0.556821	-0.901932	0.852183	1.1143	0.905828	-0.1586	-0.877701	-0.319292
201380_at	10491	ENSG00000170275	CRTAP	0.178995	1.7111	-1.021	-0.642844	-1.07094	-0.589499	-0.254674	-0.757733	-0.294351	-0.840052	0.56886	1.09136	1.92078	1.06524	-1.63061	-0.559031	0.244385	1.03034	0.366226	-1.31647	1.23432	0.836824	-0.23061	-1.0406
201383_s_at	4077	ENSG00000188554	NBR1	2.25118	1.41721	-1.50494	-0.811081	-0.608508	0.068459	-0.519265	0.175098	-0.0574112	-1.02182	0.871	-0.25524	-0.00468446	0.543151	-0.207541	0.476129	-0.533069	-0.872013	0.408716	1.03154	1.78921	-0.0524224	-0.559646	-2.02406
201386_s_at	1665	ENSG00000109606	DHX15	1.06089	0.982923	1.3215	1.28007	0.0560309	0.314147	-0.152057	0.0663467	-1.33604	-1.9756	-0.248254	-0.330347	-1.03961	1.73546	0.503718	-0.324261	-1.2598	-0.871118	0.696959	1.28675	-0.0219368	0.43971	-1.17778	-1.0077
201388_at	5709	ENSG00000108344	PSMD3	0.809033	-0.562744	-0.0464689	1.18832	0.313925	0.765886	0.501777	0.99425	-1.41577	-2.29907	0.666266	-0.255835	-0.659571	-0.648169	0.83321	-0.454321	-1.15135	-0.765035	1.04326	2.0252	0.0228802	-1.27256	-0.232389	0.59927
201389_at	3678	ENSG00000161638	ITGA5	0.172524	0.0977768	1.16581	1.05006	-0.744684	-0.712846	1.62628	1.29603	-0.122641	-0.947472	-0.470873	-1.76121	-0.648761	-0.454293	1.68931	-0.447403	-0.938345	-0.889401	1.41623	1.43652	0.170499	-0.798416	-0.798602	-0.386106
201391_at	10131	ENSG00000126602	TRAP1	-0.951597	-1.44914	1.35328	1.75463	0.32669	0.63027	-1.32423	0.0476799	-0.366473	-1.30001	0.43636	0.433718	0.408821	1.8872	-0.290903	-0.440964	-0.45374	-0.844973	0.87916	1.423	-1.13322	-0.727819	-0.869293	0.571564
201393_s_at	3482	ENSG00000197081	IGF2R	2.50267	0.693046	-1.75067	0.285549	-0.289806	0.0772721	-0.544506	-0.693811	0.310182	-0.899229	0.697318	-0.59479	0.206778	1.15538	-0.627013	-0.323891	1.02802	0.801081	-0.239035	-1.66262	0.679471	0.545124	0.422359	-1.77887
201395_at	10181	ENSG00000003756	RBM5	1.29207	1.48342	-0.913665	-0.722471	0.232453	-0.664625	1.07881	0.987106	-0.874191	-1.79397	0.535844	-0.64425	0.00347246	0.569065	-0.386784	-1.10272	0.833089	0.907182	-1.62661	-1.14872	0.232673	1.69893	0.425414	-0.401519
201396_s_at	6449	ENSG00000104969	SGTA	-1.07678	-1.0498	-1.47647	-0.882576	1.17314	0.6637	-0.303688	-0.103722	-0.731136	-0.0347172	1.26646	1.28394	1.27165	-1.66585	0.335253	0.0763	0.327874	-0.672075	0.548007	0.777439	-1.61795	-0.101848	0.135163	1.85768
201397_at	26227	ENSG00000092621	PHGDH	-0.144183	-0.511592	1.59793	1.89032	-0.770823	-0.0841094	0.00643453	-0.148776	0.893395	0.660663	-1.2102	-1.55827	-0.620783	1.7371	-1.30661	-0.31379	-0.294769	0.34642	-0.0573426	0.770738	-1.74405	0.111691	-0.488185	1.23879
201399_s_at	23471	ENSG00000067167	TRAM1	-0.378243	-0.218484	1.79005	1.5867	-1.07241	-1.03297	-0.119798	-0.106437	1.23122	0.772963	-0.610241	-1.24298	-0.599362	0.582726	0.65715	0.0782603	-0.823423	-0.688354	1.12402	0.955328	1.29248	-0.399787	-0.815179	-1.96322
201400_at	5691	ENSG00000108294	PSMB3	-1.66712	-1.04233	-0.650999	-1.38706	1.33208	0.478828	0.098631	-0.38819	0.159925	1.30347	1.01299	1.12854	-0.378774	-0.244167	0.701782	0.698251	-1.6383	-1.44068	0.454999	1.55854	-0.591766	0.316473	-0.788421	0.973285
201403_s_at	4259	ENSG00000143198	MGST3	1.44518	1.08334	-1.13606	-2.07082	0.92777	0.918765	-0.800322	-0.363571	-0.280295	-0.427825	0.72858	0.45348	-0.478228	-0.0869491	-0.504342	1.51665	-0.26868	-1.56522	-0.0123217	1.38537	0.67323	0.726367	-0.326832	-1.53727
201404_x_at	5690	ENSG00000126067	PSMB2	0.919325	1.4183	-1.72014	0.800388	0.398768	-0.0587993	0.119627	0.662841	-2.17182	-0.701103	-0.274202	0.25147	0.355353	1.5815	-1.6037	0.599628	-1.20325	-1.20648	-0.593018	0.966074	0.414614	0.225087	0.0388322	0.78072
201408_at	5500	ENSG00000213639	PPP1CB	1.64946	2.37851	0.474264	0.278321	-0.495678	-0.162827	-0.0934113	0.14288	-0.938737	-0.931465	-0.672831	-0.679788	-0.948696	0.933129	0.0564	0.797523	1.72935	-0.0282897	-0.26285	-1.85304	-1.33701	-0.28359	0.649277	-0.400893
201411_s_at	55041	ENSG00000115762	PLEKHB2	-0.934325	0.148856	-1.31288	-1.11735	1.38959	0.558399	0.292128	-0.583115	-1.08901	-0.829625	1.00686	1.04752	1.42296	-0.882749	0.883387	0.313144	-0.747417	0.290766	1.24565	1.62776	-0.537311	0.298218	-0.760356	-1.73109
201412_at	26020	ENSG00000197324	LRP10	1.01125	0.837105	-0.157447	1.43134	-2.07233	-0.890564	0.0891812	0.0523728	1.20493	0.195818	0.299197	-0.814937	-1.1859	0.972906	1.0507	1.01827	-0.855418	-1.49198	0.729199	0.107559	1.15349	-0.62506	-1.13881	-0.920862
201413_at	3295	ENSG00000133835	HSD17B4	-0.988987	-0.757851	-0.813925	-0.747193	1.12788	0.992412	-1.35905	-1.25142	0.25908	0.134511	1.19892	1.3741	0.831511	0.415307	-2.04304	1.05611	0.408809	1.03812	-1.40085	-0.601402	-0.620421	0.470403	0.672259	0.604711
201414_s_at	4676	ENSG00000205531	NAP1L4	1.04343	0.618478	-1.3605	-1.54127	1.02276	1.06205	-0.0978531	0.268489	-1.09266	-1.52951	0.281165	0.887738	0.437683	0.665049	-1.42734	0.316102	1.03325	1.04912	-1.28926	-1.50096	-0.738965	0.563813	0.515565	0.813613
201415_at	2937	ENSG00000100983	GSS	1.09051	0.547086	0.896857	1.14472	-0.290698	0.703163	-0.44623	-1.47165	-1.5962	-1.59487	0.629895	0.660134	-0.272716	2.05041	-0.644906	-0.883933	-0.0521882	-0.493781	0.150975	0.383534	-0.598996	-1.54892	0.300464	1.33734
201416_at	6659	ENSG00000124766	SOX4	-0.00780843	-0.796328	-1.30048	-2.32258	1.03894	0.899559	0.637143	0.950654	0.00413705	-0.795587	0.689301	0.591378	0.411676	0.86688	0.378319	-1.06294	0.623797	0.57068	-1.11685	-1.23031	-1.53564	0.312265	1.31166	0.882125
201419_at	8314	ENSG00000163930	BAP1	-0.245848	-0.435207	-2.25192	-0.296198	0.753712	1.41477	-1.07861	-0.541595	-0.113691	-0.171634	1.05431	0.702273	1.20964	0.402153	-0.480511	-0.566648	1.23426	0.789495	-1.94746	-1.16516	-0.585794	0.670327	1.20629	0.443059
201420_s_at	79084	ENSG00000116455	WDR77	-1.11754	-1.74218	-1.51932	-0.367965	1.34974	1.28695	0.541413	-0.338662	-0.114967	-0.0848238	1.2245	0.546913	0.335942	0.125854	0.812144	0.269705	-1.40782	-1.36419	0.87903	1.73668	-0.979675	0.225867	-0.862796	0.565209
201422_at	10437	ENSG00000216490	IFI30	0.282759	0.016923	-1.98835	-1.70059	0.664992	1.11956	-0.952346	-0.583633	0.536943	0.1956	1.27875	0.76083	0.368552	-2.45954	0.0624823	0.379912	-0.40446	0.113097	0.0587484	0.609847	0.472345	1.3089	-1.00845	0.867119
201424_s_at	8451	ENSG00000139842	CUL4A	-2.00223	-0.788478	-0.0253998	0.899444	0.219773	-0.31928	-0.861811	-1.17604	-0.0516391	1.09774	0.367721	1.34118	1.29902	-1.04539	-0.935338	-1.1678	0.135029	2.18686	0.206266	-0.94008	0.676027	0.887141	0.274494	-0.277207
201426_s_at	7431	ENSG00000026025	VIM	1.5185	1.46606	0.426446	0.24924	-0.78796	-1.07235	0.494464	1.16157	0.00466502	-0.602537	-0.988908	-1.7694	-0.0997871	0.47241	1.26429	-1.58222	-1.09079	-0.834321	0.872491	0.808664	1.03345	0.170499	-1.30232	0.18786
201427_s_at	6414	ENSG00000250722	SEPP1	0.281065	0.504231	-2.01497	-1.69422	0.947045	0.764375	-1.07363	-0.456098	-0.187706	0.320465	0.981279	0.89641	0.731753	-1.96125	-1.16078	-0.0597108	0.784565	1.06729	-0.596849	-0.873673	1.1596	0.799704	0.57049	0.270605
201433_s_at	9791	ENSG00000156471	PTDSS1	-0.0318814	0.395304	1.2575	1.47255	-0.0484001	0.807643	-2.03466	-0.839989	-0.710493	-1.44607	0.364371	0.604966	0.209157	0.959905	-0.605919	1.21778	0.154517	0.107819	-0.38148	-0.886051	-2.22143	-0.0587945	0.462871	1.25078
201434_at	7265	ENSG00000113312	TTC1	1.21119	0.960469	0.878514	0.0387484	0.0328037	-0.0634783	-1.89147	-1.97746	0.389726	0.893066	0.524908	-0.787961	-0.209064	-0.383237	-1.64045	0.992385	-0.894782	-0.292507	-0.66523	1.39099	1.79669	0.00623122	0.0593988	-0.369486
201436_at	1977	ENSG00000151247	EIF4E	-1.50811	-0.424872	-1.10428	0.0531916	0.637005	0.478643	-0.506998	-1.55879	-0.115146	0.291972	0.826384	0.980889	1.95012	-0.0657101	-0.354174	-2.009	-0.626305	0.646686	0.71673	-1.09943	0.37504	1.85312	0.17523	0.387807
201439_at	8729	ENSG00000107862	GBF1	1.58845	0.351895	-0.390452	1.39474	-1.33417	0.12687	0.680277	1.1309	-1.61842	0.13325	-0.571604	-1.05124	-0.440495	1.08957	-0.937031	-0.194148	0.617914	1.14426	-1.38384	-1.32436	-0.604116	-0.460669	0.633652	1.41877
201440_at	9416	ENSG00000174243	DDX23	-0.164506	0.0631596	-1.45498	-0.461414	0.0589284	0.719388	-0.707582	-0.554906	-0.531324	-1.32066	1.0786	2.0258	1.2495	0.46369	-1.647	0.539985	0.0230747	0.233543	-1.00164	0.115969	-1.42262	1.18127	-0.137186	1.65091
201441_at	1340	ENSG00000126267	COX6B1	-0.82387	-1.05017	-1.01503	-1.04861	0.790823	-0.0246672	-0.565035	-0.84993	0.293481	1.93315	0.208519	0.448982	1.70237	-1.50835	0.729358	0.904895	0.314674	0.588721	-0.494785	-0.663312	-1.63072	-0.459196	0.68112	1.53759
201444_s_at	10159	ENSG00000182220	ATP6AP2	-1.17308	-0.75431	-1.65655	-1.44257	0.280305	-0.216771	1.2602	0.903504	-0.421116	0.250073	1.05698	0.78676	1.12658	1.12139	-0.716772	1.67756	-0.490014	-0.491401	0.888938	0.290282	0.308148	-0.923566	0.211666	-1.87623
201445_at	1266	ENSG00000117519	CNN3	0.01574	0.991112	-2.20782	-1.928	0.730901	0.672856	0.764863	-0.143978	-0.459051	-0.171723	0.561163	0.32777	0.846168	0.57579	-0.475195	-0.770931	0.0751777	-0.0871309	-0.0671611	0.860711	1.36508	1.2012	-0.429567	-2.24798
201447_at	7072	ENSG00000116001	TIA1	0.791541	0.8978	-0.750124	-2.09164	1.41586	0.333602	0.791671	0.00195028	-1.12911	-1.16387	0.643114	0.551424	-0.292213	1.20134	-0.651048	-0.708266	0.602666	0.836571	-0.691833	-1.50109	0.925334	1.05929	0.395413	-1.46839
201457_x_at	9184	ENSG00000154473	BUB3	-0.0423204	-0.937506	0.37868	0.770723	0.578688	0.778956	1.61124	0.876165	-1.85728	-1.65777	0.215345	-0.110148	-0.604772	-0.0577552	0.799171	0.117653	-1.44702	-1.33366	1.32835	1.81536	0.0115519	-0.133509	-0.898658	-0.201471
201459_at	10856	ENSG00000183207	RUVBL2	0.920263	0.356022	0.714276	2.10192	0.351789	0.785127	-0.808358	-0.622134	-1.42071	-1.59622	-0.0254378	-0.308464	-0.448067	1.8692	0.449765	-0.319576	-1.12047	-1.46551	0.382078	1.13215	-0.656981	0.125854	-1.00424	0.607729
201461_s_at	9261	ENSG00000162889	MAPKAPK2	-2.4212	-0.205848	0.697768	-0.0826332	-0.733279	0.292951	0.693135	1.82105	-0.939488	-0.285921	-0.0128684	0.400366	0.775969	1.09221	0.557082	-1.08528	-1.39802	-0.28761	0.292834	1.0973	1.63115	-0.0301588	-0.79809	-1.07142
201462_at	9805	ENSG00000136193	SCRN1	-1.51374	-1.24625	-1.51082	-1.41302	0.32902	-0.0319287	0.997872	0.875821	0.895863	0.751638	0.733552	0.606594	0.525397	-3.04939	0.48515	-0.0538048	0.289153	0.245771	0.375595	0.336059	0.49178	0.329315	0.180943	0.369425
201463_s_at	6888	ENSG00000177156	TALDO1	-0.0815685	-0.0564586	0.472154	0.757778	0.305391	0.928322	-2.49202	-1.78144	0.161188	-0.153085	0.398429	0.72725	0.814056	1.61978	-0.648692	1.03668	-0.52158	-0.445482	-0.949024	-0.276049	-1.41088	-0.143119	0.0427554	1.69561
201465_s_at	3725	ENSG00000177606	JUN	0.801432	1.31254	-0.366693	-0.0497279	-0.23482	-0.44377	1.58328	1.60218	-0.970596	-1.24606	-1.43697	-0.219012	-0.331777	1.68252	1.14087	0.972314	-0.880636	0.316936	-0.776152	-1.36487	-0.308864	0.69039	-0.30076	-1.17174
201467_s_at	1728	ENSG00000181019	NQO1	-0.896489	-0.353849	-1.62474	-1.48114	0.731732	0.622596	-1.20123	-0.12456	0.481757	0.700111	0.688266	0.924031	1.53352	-0.528482	0.893854	0.609655	-0.959551	-1.66376	0.748103	0.72342	-0.467428	0.920861	-1.38894	1.11227
201469_s_at	6464	ENSG00000160691	SHC1	1.02286	0.937427	-0.758608	-0.270067	-0.11678	-0.112718	1.35264	1.60883	-0.599172	-1.20129	0.262266	-0.22659	-1.8988	0.896116	1.23218	-0.526732	-0.573482	-1.40553	1.48814	0.973293	0.174345	-0.0906115	-1.05683	-1.11088
201470_at	9446	ENSG00000148834	GSTO1	0.447076	0.590508	1.41134	0.704941	-0.117564	-1.20847	1.03659	0.893454	-0.411907	0.633029	-0.988951	-1.22812	-1.76192	-0.113157	1.31586	-0.533597	-0.915956	-1.08992	1.13835	1.36661	-0.533302	-1.10802	-0.660964	1.1341
201471_s_at	8878	ENSG00000161011	SQSTM1	-0.194036	-0.426928	-0.511042	-0.15963	-0.985194	-0.279024	-1.49703	-0.593931	1.45391	1.69386	1.3443	0.970239	-0.815495	-0.807631	-1.718	-0.221936	0.593361	0.912045	-0.42966	-0.502109	2.0401	0.864949	-0.323848	-0.407268
201472_at	7411	ENSG00000155959	VBP1	-1.50379	-0.0668323	-0.23897	-0.796446	0.986081	1.02106	-0.580335	-1.6128	0.757684	1.91021	0.259171	0.342402	-0.477432	-1.46591	-0.0270178	0.767626	0.359957	-0.002814	0.213315	0.634335	-2.3605	0.352788	0.393916	1.1343
201473_at	3726	ENSG00000171223	JUNB	-0.480085	-0.0639145	0.47617	0.365803	-1.35578	-0.0795738	1.96331	1.14482	0.871095	0.393337	-1.60055	-0.562961	-1.07167	-1.40108	1.00566	1.49548	0.289637	-0.0546861	-0.41823	0.277677	1.21728	0.0898922	-0.872708	-1.62892
201474_s_at	3675	ENSG00000005884	ITGA3	-0.99316	-1.41151	-0.349808	0.629925	-0.451302	-1.01473	1.40523	1.42313	-0.316748	-0.189799	0.25212	-0.736162	1.75282	1.31562	1.18915	-2.26937	-0.985248	0.41752	0.873937	0.00357521	0.218179	-0.294311	-0.291529	-0.177526
201475_x_at	4141	ENSG00000166986	MARS	-1.56176	-1.99461	0.764171	1.10447	-0.337138	0.0291144	0.1145	0.3184	1.44929	1.03573	-0.0175877	0.0539119	-0.95849	0.0508291	-0.0196648	1.05659	-1.51734	-1.3962	1.0081	1.84963	-0.573542	-0.172403	-0.494082	0.208075
201476_s_at	6240	ENSG00000167325	RRM1	0.187041	-0.223924	-1.01657	-1.27799	1.09891	1.783	-0.189584	0.0495093	-0.902076	-1.60306	0.89334	1.08304	0.118364	1.4385	-0.238178	0.027911	-1.53197	-1.139	0.483111	0.993672	0.270812	1.39374	-0.895227	-0.803368
201480_s_at	6829	ENSG00000196235	SUPT5H	1.21801	0.894404	1.53809	0.443765	-0.204631	-0.766073	-1.14768	-2.32512	-0.260502	0.273649	0.0217234	0.435176	-0.120803	1.0528	-0.555625	0.475269	1.20486	0.60673	-1.86105	-1.60994	0.451101	-0.53446	0.659517	0.110795
201481_s_at	5834	ENSG00000100994	PYGB	-0.134452	-0.506477	1.92304	2.19653	-0.726005	-0.724293	-0.906908	-0.699139	0.415947	0.571024	-0.584464	-0.731969	-0.0928344	2.32448	0.495704	-0.325549	0.358365	0.280978	-1.13255	-1.58763	0.569764	-0.26108	-0.494013	-0.228466
201482_at	5768	ENSG00000116260	QSOX1	-0.523493	-1.25198	0.280472	0.300794	-0.331405	-1.19998	1.95047	1.99161	0.456534	-0.443828	-0.186631	-0.860762	-0.1818	0.195927	1.87237	-0.953495	-1.18716	-0.718396	1.31014	1.07462	0.142296	-0.891814	-0.549449	-0.295034
201484_at	6827	ENSG00000213246	SUPT4H1	1.11436	1.43761	-1.26147	-1.4257	0.716185	0.242419	-1.72559	-0.219523	-0.218144	-0.699989	0.716763	0.450746	0.872336	-0.754704	-1.33358	0.299748	1.07682	1.10496	-0.923069	-0.871074	0.775264	0.122605	1.53269	-1.02965
201486_at	5955	ENSG00000117906	RCN2	-1.57936	-0.412081	0.109604	-0.0112369	0.550146	0.141294	-1.20257	-1.69146	0.208586	1.38209	0.212819	0.592314	1.69985	0.605236	-2.59673	-0.574736	0.765744	1.2251	0.0269161	-0.142836	-0.245034	-0.183022	0.865076	0.254279
201487_at	1075	ENSG00000109861	CTSC	0.448478	0.262022	-2.0436	-2.14389	0.839317	1.02074	0.396986	0.598832	-0.185258	-0.646561	0.568635	0.634284	0.250017	-0.664677	0.885294	1.50869	0.361478	-0.448381	-0.862748	-2.13744	-0.423216	0.810328	0.459796	0.510879
201490_s_at	10105	ENSG00000108179	PPIF	1.29489	1.48783	-0.500083	-0.332683	0.544916	0.70184	0.539117	0.763445	-1.38059	-1.76536	-0.0193918	-0.067486	-1.26643	-0.583737	0.420639	-0.367796	-0.782356	-1.44242	1.4338	1.90225	0.167799	0.647803	-0.776813	-0.619167
201491_at	10598	ENSG00000100591	AHSA1	-2.07887	-1.91653	0.227514	0.726185	0.616814	1.00156	0.130107	0.745402	-0.658049	-0.362815	-0.00115752	1.11553	0.45431	-0.626353	0.210472	1.53714	-0.712286	-0.450028	1.18635	1.44088	-1.61985	-0.679952	-0.552115	0.265742
201492_s_at	6171	ENSG00000229117	RPL41	1.3677	1.11953	1.79827	0.801984	-0.450875	-1.12308	-1.43551	-0.152887	0.0373439	0.372485	-0.93565	-0.673904	-0.725396	-1.54501	-0.267818	1.45245	1.13389	-0.330171	-1.22485	-0.751863	-0.046765	-0.350449	1.4329	0.497674
201494_at	5547	ENSG00000137509	PRCP	1.09878	1.2902	-1.99791	-2.11932	0.590773	0.666995	-0.263866	-0.241927	0.205939	-0.0183618	0.182437	0.237877	0.36838	-0.33452	-1.85827	0.726559	0.848237	1.09433	-0.768435	-1.28725	1.21643	-0.102999	0.779844	-0.313926
201498_at	7874	ENSG00000187555	USP7	-2.53022	-1.22365	-0.0297121	-0.521018	-0.439423	0.275262	0.0953736	0.257043	1.19367	0.359013	0.498355	0.814826	1.25048	-0.641599	-1.34597	-0.574602	1.12189	1.61021	-0.65206	-1.03053	-0.57304	-0.0277139	1.05115	1.06227
201502_s_at	4792	ENSG00000100906	NFKBIA	0.492873	0.477668	-1.89543	-2.49224	0.0559131	0.562862	-0.267284	0.0553074	0.669286	0.551427	0.720256	0.66402	0.405341	-2.32042	-0.843715	0.885423	1.07114	0.685777	-0.611868	-0.249832	0.326012	0.336252	1.0819	-0.360667
201504_s_at	7247	ENSG00000211460	TSN	-1.55523	-0.966877	-1.0811	-1.49287	1.14434	1.0766	-0.242813	-0.233204	0.405241	0.764133	1.11907	1.10029	-0.0375769	-0.446788	-0.28124	0.571812	-0.512259	-0.702438	0.904629	1.40361	1.49904	-0.00124178	-0.478461	-1.95666
201506_at	7045	ENSG00000120708	TGFBI	1.13009	1.13611	1.0868	1.04967	-1.50459	-0.778839	0.565629	0.882645	-0.118026	-0.376761	-0.982209	-0.587276	-1.50325	-1.4914	0.470139	1.40548	-0.696143	0.112313	0.645835	-1.49043	0.500452	-0.765593	-0.121319	1.43068
201507_at	5201	ENSG00000113068	PFDN1	1.537	-0.629851	0.479309	0.758761	0.800223	-1.00885	-1.23065	-1.21044	0.279709	1.80088	-0.596443	-0.794866	-0.184777	-1.89256	0.525412	-0.913103	-0.1287	-0.255158	0.0732878	1.89934	0.86207	0.868943	-0.64203	-0.397503
201511_at	14	ENSG00000127837	AAMP	1.17762	0.845998	1.37483	1.73784	-0.17194	-0.494644	-1.33125	-1.22367	-0.602959	-1.11845	0.201592	-0.555077	0.160109	0.169984	0.245866	-0.433594	0.933225	0.275561	-2.22112	-1.34424	-0.0167263	0.687945	0.319479	1.38362
201512_s_at	9868	ENSG00000154174	TOMM70A	1.17291	1.30429	1.4799	1.45989	-0.067699	-0.226264	-1.13783	-0.0895563	-0.699464	-0.617223	-0.486324	-0.550108	-1.54252	2.59847	-0.930814	-1.04237	-0.256215	-0.381563	-0.1514	0.454632	0.483122	-0.00512711	-1.00878	0.240057
201514_s_at	10146	ENSG00000145907	G3BP1	0.883867	-0.068681	-1.29452	-0.493594	0.765094	1.59032	-0.49795	-0.159842	-0.802068	-1.98646	0.915363	1.00167	0.146802	0.506413	-0.489173	0.168328	0.12343	-0.501561	0.600075	1.31876	-0.497712	1.17418	0.0338283	-2.43657
201516_at	6723	ENSG00000116649	SRM	-2.21902	-2.10179	0.348592	0.358355	0.921272	0.9263	-0.278191	0.617275	0.339497	-0.100569	0.682539	0.439481	0.066257	-1.17881	1.69934	0.234797	-0.00237087	-0.585032	0.922759	0.848079	-1.94822	0.402008	-0.491964	0.0994228
201518_at	10951	ENSG00000108468	CBX1	-0.206968	-0.37765	-1.86775	-1.55259	0.789337	1.06354	0.047175	0.116251	-0.498733	-0.841503	1.12182	0.961784	1.24528	-1.61192	-1.52039	-1.05927	0.104408	0.959258	-0.473992	0.981788	0.174942	0.680155	0.527458	1.23756
201520_s_at	2926	ENSG00000132463	GRSF1	0.168541	-0.910398	1.81799	1.95128	-0.78418	-0.71321	0.435739	0.474133	-0.0406324	-0.575552	-0.160631	-1.63644	-0.0266404	-1.55239	1.46136	0.288629	-0.472669	-0.936629	1.06385	1.6987	-0.485825	-0.12381	-0.552372	-0.388848
201521_s_at	22916	ENSG00000114503	NCBP2	-1.08646	-1.32718	-1.21987	-1.19091	0.184253	0.550443	0.526527	0.229555	-0.31779	-0.385727	1.23611	0.994478	1.80657	-0.821266	0.885137	-0.777092	-1.36283	-0.528695	1.32537	1.7719	0.569073	0.309516	-0.680695	-0.690418
201523_x_at	7334	ENSG00000177889	UBE2N	-0.531419	-0.411967	-1.29566	-1.83086	1.69196	1.32231	0.542144	0.871229	-0.632611	-0.633204	0.516847	0.551655	-0.160423	-1.34412	1.12494	0.215066	-1.15124	-0.675633	1.20485	1.82742	0.0179394	0.0136329	-0.653125	-0.579734
201525_at	347	ENSG00000189058	APOD	0.476511	0.674636	0.0822358	0.362812	-1.02994	-1.05273	1.86022	1.57313	0.456652	-0.672507	-0.456892	-0.849556	-1.42457	1.79436	1.05535	-0.449102	-1.44785	-0.553877	0.49499	-0.0608315	1.0326	0.0749858	-1.36573	-0.574893
201526_at	381	ENSG00000004059	ARF5	-0.386174	0.345232	0.189109	-0.458907	-1.25744	-1.34215	1.7273	0.662997	-1.00553	1.43973	-0.909536	-0.142071	1.13745	-2.17258	1.69745	0.38496	-0.340703	0.556681	0.152956	-0.0800031	-1.15468	0.221186	-0.179004	0.913729
201527_at	9296	ENSG00000128524	ATP6V1F	1.29448	0.978982	1.19502	0.653597	1.01571	0.124897	-1.52833	-0.427035	-0.921389	-1.1371	-1.0726	-0.857123	0.68089	-1.22832	-0.120801	1.84404	0.480125	-0.105486	0.474716	-0.0102413	-1.87817	0.736076	0.602545	-0.794482
201529_s_at	6117	ENSG00000132383	RPA1	1.36808	1.05881	0.493453	0.288338	0.373353	0.82237	-1.56863	-0.908956	-0.889236	-1.93789	0.556404	0.495028	-0.151116	2.45802	-1.52603	0.0584965	-0.656678	-0.118621	0.162424	0.416771	0.691316	-0.267298	-0.341345	-0.877057
201531_at	7538	ENSG00000128016	ZFP36	1.39198	1.42931	-0.00768503	-0.119617	-0.889673	-0.670097	1.59327	0.744833	0.129664	-0.407391	-1.71189	-0.695711	-0.786989	-0.152955	0.708752	-0.0596072	0.759383	1.15128	-0.863422	0.409419	1.4225	-0.886541	-0.468684	-2.02013
201532_at	5684	ENSG00000100567	PSMA3	-1.68115	-1.23053	-0.208362	-0.982447	1.16186	0.978231	-0.574237	-0.578236	0.745015	1.47786	0.831263	0.660228	-0.599495	-2.38263	-0.212146	1.20009	-0.247681	-0.674239	-0.166914	1.12732	-0.35323	0.76904	0.0705945	0.869801
201533_at	1499	ENSG00000168036	CTNNB1	-0.650428	1.41058	-1.45032	-1.43444	-0.74198	-0.0220296	1.44153	0.192417	-0.721536	-0.462549	0.188557	1.08176	1.16844	1.48417	1.47857	-1.03903	-0.0475499	0.553268	0.157233	0.109127	-2.10063	0.0146678	-0.159597	-0.450218
201535_at	5412	ENSG00000122042	UBL3	1.62559	1.76268	0.259653	0.334666	-0.341068	0.0850339	-1.78706	-1.29112	-0.524978	-0.539839	-0.479476	-0.017902	0.913818	0.745972	-1.44525	0.444963	0.938497	1.09892	-1.32139	-1.54159	0.779436	-0.415265	0.784624	-0.0689136
201538_s_at	1845	ENSG00000108861	DUSP3	-2.45111	-1.58832	0.754611	-0.318938	0.530878	0.815786	1.0537	0.400305	0.474843	0.077491	0.36174	0.559822	-0.670808	-0.537926	0.918718	0.111227	-1.01715	-1.14494	1.28769	1.36668	0.859455	0.351097	-1.38614	-0.808703
201541_s_at	10467	ENSG00000106400	ZNHIT1	0.142977	0.59338	2.30951	0.642123	-0.101843	-0.855561	-0.91889	-1.42834	0.458651	1.1038	-0.796202	-0.770285	-0.379322	0.215725	1.3015	0.0266818	-1.19465	-1.90972	0.720236	0.768112	-0.917621	0.724424	-0.618484	0.883793
201545_s_at	8106	ENSG00000100836	PABPN1	-0.180462	-0.896045	1.86027	2.31888	-0.96237	-0.299687	-0.291254	-1.28385	0.207135	-0.214531	-0.166164	-0.0803261	-0.0115956	1.44116	0.0849489	-2.34445	0.239258	0.701943	0.24371	-0.796612	-0.591886	0.720782	0.748397	-0.447258
201546_at	9320	ENSG00000153827	TRIP12	2.05946	0.38737	-1.03442	0.173449	-0.846685	0.431266	0.749121	1.12265	0.100838	-1.0396	0.0474366	-0.39603	-1.75485	1.12523	2.49732	-0.00564008	-0.994582	-0.689965	-0.878442	-0.0270507	-0.29533	-0.00541708	-0.789231	0.0631077
201548_s_at	10765	ENSG00000117139	KDM5B	0.942244	0.646918	-0.518863	-0.225112	-1.49397	-0.999361	1.38459	2.12252	0.173562	-0.705516	-0.166886	-0.717386	-0.442736	0.809443	1.01977	-0.365292	-0.527522	-0.701122	0.364645	0.675404	1.84939	-0.598667	-0.877081	-1.64896
201554_x_at	2992	ENSG00000163754	GYG1	-2.26116	-1.44828	1.04508	0.976014	0.345342	0.229103	-1.02503	-0.256919	0.869994	0.903325	0.394504	0.465683	-0.237649	-0.571432	0.260614	1.35028	-1.7502	-0.413998	0.843396	1.38164	0.425537	0.0751397	-1.4764	-0.124575
201555_at	4172	ENSG00000112118	MCM3	-0.885034	-1.17812	-1.64467	-0.510198	1.07467	1.62147	-0.101525	0.030188	-0.472687	-0.799576	0.928384	1.04864	0.888456	1.30943	-0.908877	0.0409545	-0.593086	-0.179546	0.582344	0.247869	-2.26569	0.383992	0.0238278	1.35878
201558_at	8480	ENSG00000101146	RAE1	2.10497	1.59737	-0.0367197	0.0902172	0.338521	8.1773e-06	-0.231971	-0.277827	-1.67376	-1.44995	0.223875	-0.0979328	-0.586812	1.87116	-2.03325	0.442683	0.759805	-0.000993888	-1.08918	0.0531193	-0.0310503	-0.745993	0.388851	0.384854
201561_s_at	22883	ENSG00000171603	CLSTN1	0.90498	-0.0595739	-1.27901	-0.0880626	-1.54479	-1.27945	1.16957	1.48723	1.05341	0.187908	-0.0563688	-1.02416	0.528317	1.48162	-0.905294	0.383198	-0.040155	-0.313473	0.329326	-0.853172	2.09607	-1.22795	-0.430915	-0.519268
201563_at	6652	ENSG00000140263	SORD	-0.540088	-0.834434	0.388163	0.779553	1.18326	1.81433	-0.233032	0.387285	-1.54376	-1.51031	0.900722	-0.157103	-0.634574	1.16718	0.305782	-0.484674	-0.427139	0.0489614	0.617195	0.937097	-2.60993	-0.133466	-0.112206	0.691195
201565_s_at	3398	ENSG00000115738	ID2	1.33662	1.26923	0.505838	0.798145	0.0295925	0.564843	-1.65095	-2.20346	-0.281162	-0.39227	-0.079293	-0.182803	0.285672	-0.275128	0.647918	1.72218	0.195845	0.365096	-1.21113	-1.9662	-0.76245	0.865525	0.397269	0.0210667
201567_s_at	2803	ENSG00000144674	GOLGA4	-0.848468	-1.93913	0.788562	0.721088	-0.679621	-0.847325	0.727882	0.316546	1.3722	0.600796	-0.739438	-0.781579	1.30849	0.376073	-0.314713	-0.875613	1.57782	1.89245	-0.337956	-1.03522	-0.67936	-0.146379	0.666757	-1.12386
201568_at	27089	ENSG00000164405	UQCRQ	0.0291985	-0.185746	-0.400371	-1.07759	1.27628	0.996963	-1.78765	-1.76591	0.0864137	1.06477	0.619816	0.382098	0.761737	0.0991994	0.906925	0.580151	-1.45069	-1.52459	0.189349	0.867452	-0.956927	0.368505	-0.678361	1.59898
201569_s_at	25813	ENSG00000100347	SAMM50	1.21112	0.327736	0.753322	1.48868	0.074248	0.539787	-1.77983	-1.80328	-0.858194	-0.506369	-0.153791	0.0332302	0.673342	0.729816	-0.15235	0.497969	-0.338079	-0.00366649	-1.71676	-0.509863	-1.39323	0.34284	0.55181	1.99151
201571_s_at	1635	ENSG00000129187	DCTD	-1.78128	-2.20091	0.265544	0.235636	-0.276939	-0.150936	0.669572	0.861401	1.4352	0.97111	0.144883	0.105442	-0.278721	-0.21219	1.0958	-0.111922	-1.22868	-1.03607	1.26719	1.29746	1.03886	-0.0156819	-0.888519	-1.20624
201573_s_at	2107	ENSG00000120705	ETF1	0.485514	-1.35751	1.28034	1.66158	-0.451869	0.411929	-1.13021	-0.989546	0.0554134	0.874347	-1.15099	0.96037	-0.649356	0.6527	1.2662	0.110685	-1.02486	-2.31799	0.495994	0.723817	0.217142	-0.151534	-0.744086	0.771939
201576_s_at	2720	ENSG00000170266	GLB1	0.824302	0.755439	-1.9785	-0.94256	-0.390434	0.204388	1.03464	0.440081	-0.434803	-1.6836	0.938321	1.04661	0.186118	1.10626	1.1989	-0.0954188	-1.03762	-1.21586	1.32612	1.10668	-0.843777	0.163778	-0.701672	-1.00738
201579_at	2195	ENSG00000083857	FAT1	-0.87642	-1.32161	-1.8761	-0.92607	0.837436	0.299841	1.69861	1.16575	0.336545	-0.321618	0.173936	0.258001	0.551699	0.682462	1.43712	-0.62101	0.763018	0.70231	-0.654866	-1.37552	-0.88111	-0.0266668	1.28407	-1.3098
201581_at	56255	ENSG00000125827	TMX4	-0.762874	0.90435	-2.56641	-0.817416	0.226281	-0.311638	0.0591996	-0.606948	1.15701	0.744031	0.502473	0.468827	1.00312	-0.274848	-1.1442	0.56276	1.1246	1.07855	-0.934746	-2.11407	0.824024	0.117343	0.386041	0.374552
201582_at	10483	ENSG00000101310	SEC23B	0.997417	1.43635	1.14307	1.77876	-0.218538	-0.375991	-0.709786	-0.676033	-0.540642	-1.63777	0.11134	-0.764428	-0.54375	2.11394	-1.32727	0.772094	0.143023	0.792073	-1.06077	-0.682222	-0.787601	-0.492554	-0.174982	0.704266
201584_s_at	10212	ENSG00000123136	DDX39	-0.504213	-0.890838	-0.563889	-1.15339	1.56214	1.63679	1.08405	0.33241	-1.18057	-0.934695	0.544451	0.69653	-0.628775	-1.30079	0.862523	0.072816	-0.0918445	-0.245381	-0.219759	1.25076	-1.79792	0.418103	-0.563248	1.61473
201587_s_at	3654	ENSG00000184216	IRAK1	-1.8208	-2.06531	0.619206	1.15432	-0.237903	0.117481	0.753463	0.457786	0.860505	0.499121	0.25481	0.468819	-1.06149	0.986876	0.413438	0.157248	-0.640268	-0.106329	0.833921	0.9964	-2.25246	-0.905938	-0.498892	1.01601
201588_at	9352	ENSG00000091164	TXNL1	-0.273408	-0.481805	1.65793	0.211894	-0.158471	-0.721087	-0.921959	-0.6763	1.24595	2.03684	-0.00236828	-1.12217	-0.795045	0.574843	-0.701424	0.111018	-0.671375	-1.46078	-0.0889187	0.888266	0.735681	0.337014	-1.52731	1.80299
201589_at	8243	ENSG00000072501	SMC1A	-1.60847	-1.43967	-0.356618	-0.505081	0.261168	1.36165	0.507127	0.045317	-0.853126	-0.732849	0.751272	0.97487	1.59441	1.29309	-1.86975	-0.0834381	0.101847	0.7033	0.559234	-0.344131	-1.51809	-0.588625	0.584259	1.1623
201590_x_at	302	ENSG00000182718	ANXA2	1.36869	1.94923	0.885613	0.151218	-0.637197	-0.634803	-0.379663	1.07456	-0.561162	-0.0230898	-0.872646	-0.853952	-1.46679	-0.359431	0.657225	2.08942	0.135457	-1.30207	-0.593943	0.227779	-1.64991	-0.279542	0.412629	0.662388
201591_s_at	11188	ENSG00000010322	NISCH	0.867533	1.18938	-1.51738	-2.01743	0.694579	0.165682	-0.732963	-0.520597	-0.382249	-0.345705	1.04944	1.01965	0.530063	0.753687	-0.780692	-0.963611	0.88847	0.839779	-1.0978	-1.85738	-0.190013	0.936765	1.05444	0.416365
201592_at	8667	ENSG00000147677	EIF3H	0.939932	0.932207	1.72487	1.47397	-0.472883	-0.762405	-1.56091	-0.35713	-0.0969524	0.565584	-0.976086	-0.704993	-0.705195	-2.40035	-0.797051	0.349695	1.39619	0.486918	-0.101358	-0.0175241	-0.466614	-0.175841	0.852769	0.873169
201593_s_at	55854	ENSG00000065548	ZC3H15	-1.35146	-1.19724	1.66968	1.18627	0.162324	-0.601205	-0.551264	-0.648125	0.757015	1.68366	-0.064564	-0.624365	-0.420722	-1.52032	1.68893	0.0796731	-0.0708456	-1.74357	0.480606	1.28137	0.310566	-0.0470454	-0.514475	0.0550974
201594_s_at	9989	ENSG00000154845	PPP4R1	-1.62265	-1.45689	-1.32747	-1.42587	0.590918	0.489941	0.919806	0.904099	0.537868	0.625122	0.605094	0.472938	0.687094	-2.34514	1.58273	-0.558189	0.593402	0.410248	0.617995	0.34164	-0.752412	-0.499342	0.547663	0.0614022
201596_x_at	3875	ENSG00000111057	KRT18	-0.687975	-1.10696	1.14876	1.59132	-0.715791	-0.626553	0.275186	1.07838	1.03443	0.907466	-0.656549	-1.20473	-1.03698	-0.375952	1.51634	-0.610466	-0.810444	-0.41089	0.537247	1.71188	1.08762	-0.649716	-0.989065	-1.00655
201598_s_at	3636	ENSG00000165458	INPPL1	1.53149	1.0104	0.0486679	-0.514175	1.11709	0.355752	-0.231285	-0.0687003	-0.993995	-1.8027	1.30101	-0.953615	-0.799939	-0.020324	-1.76961	-0.922229	1.27563	1.0741	-0.647923	-1.11562	0.161193	0.453369	1.32715	0.184269
201599_at	4942	ENSG00000065154	OAT	-0.224145	0.345546	-0.948422	-1.09844	1.18763	0.972165	-0.124022	-0.851027	-1.05445	-1.43938	0.721955	0.860638	1.65195	-0.0325608	-1.18955	-0.899561	0.940514	1.15731	0.121385	0.370457	-2.03931	-0.0978205	1.21666	0.452484
201600_at	11331	ENSG00000215021	PHB2	1.26319	1.20947	1.52133	1.3021	-0.0461772	-0.701543	-1.4364	-1.08603	-0.288998	0.105276	-1.01421	-0.784161	-0.0438414	2.5121	-0.866108	-0.108136	0.782156	-0.204886	-0.379413	-0.47095	-1.04071	-0.400696	0.831068	-0.654424
201604_s_at	4659	ENSG00000058272	PPP1R12A	0.350961	-1.63355	-2.08015	-0.708952	0.542342	1.26701	1.284	0.884343	-0.210565	-0.50456	0.372681	0.392773	0.0436778	0.325706	0.8738	-0.918174	1.25671	0.442434	0.680202	0.835008	-0.106704	-0.546695	-0.567526	-2.27477
201605_x_at	1265	ENSG00000064666	CNN2	-0.883494	-1.35188	1.2549	1.17866	-0.511027	-0.580107	-1.49648	0.416136	1.03443	1.28095	-0.63495	-0.488424	0.781289	0.431314	0.239659	-0.869249	0.106448	-0.689264	1.4335	1.69207	0.724026	-1.52566	-0.838554	-0.704289
201607_at	11137	ENSG00000136045	PWP1	-0.475664	1.23577	1.46229	2.0773	-0.450716	-0.5542	-1.28512	-0.629229	0.135254	0.174797	-0.291433	-1.27764	-0.121411	-0.501671	-0.125728	-0.410056	2.04428	1.34401	-0.753491	-1.02703	0.48102	-0.212305	0.524545	-1.36357
201611_s_at	23463	ENSG00000116237	ICMT	-0.628391	-3.04954	-0.504578	0.197867	0.506928	1.05813	0.479877	0.143221	0.325193	-0.0571869	0.389905	0.468008	0.670567	0.440066	-0.559379	0.581845	-0.465655	0.421744	0.586878	-0.575856	-2.13071	-0.506752	0.296209	1.91161
201612_at	223	ENSG00000143149	ALDH9A1	0.533962	0.620327	-1.31043	-1.65026	1.31766	1.18859	-1.02247	-0.795487	-0.48412	-0.243803	1.08843	1.02774	-0.270151	-1.54321	-1.07059	0.379783	0.91856	0.905507	-1.1279	-1.17368	0.0705887	0.583219	0.969871	1.08787
201613_s_at	8906	ENSG00000213983	AP1G2	1.74442	1.15315	1.32867	1.08339	0.361351	-0.221445	-1.11484	-0.64967	-1.36855	-0.669446	-0.763712	-0.659139	-0.224179	1.88436	1.26493	-0.442862	0.159659	-0.127639	-1.58375	-0.719704	0.789474	-0.471366	0.298174	-1.05127
201614_s_at	8607	ENSG00000175792	RUVBL1	-0.864162	-1.06065	-1.01008	-0.132054	1.4096	1.29444	-1.11445	-1.22704	0.0870352	-0.399796	0.883285	1.03888	1.09498	1.43127	0.87825	-1.07687	-0.798359	-0.203883	1.3119	1.26473	-1.17594	-0.764202	-0.691194	-0.175702
201619_at	10935	ENSG00000165672	PRDX3	0.677914	1.47679	-0.887516	-1.71999	1.14708	0.78788	-0.348347	-0.63764	-1.2369	-0.712287	0.986083	0.770045	-0.303111	0.458378	-1.62218	-0.759051	-0.258447	-0.690016	0.750524	1.62497	1.62485	-0.652637	-0.473265	-0.0031281
201621_at	4681	ENSG00000158747	NBL1	-0.262205	-0.159992	1.58659	1.94758	-1.31577	-1.00537	-0.495007	0.232802	0.936464	0.635805	-0.2478	-0.785287	-1.06782	-1.28776	0.050346	0.714142	0.21453	1.37766	-0.429008	-0.654169	-0.237428	-0.348351	-1.33858	1.93862
201622_at	27044	ENSG00000197157	SND1	0.275675	-0.0402719	1.82434	2.03501	-0.864982	-0.239977	-0.352981	-0.106917	0.355388	0.261822	-0.468951	-1.50575	-1.1724	1.67771	-0.163891	-1.27489	0.928243	0.186027	-0.464483	-0.134929	-1.08971	-1.2945	1.39189	0.23854
201624_at	1615	ENSG00000115866	DARS	0.3379	0.0728569	1.35524	1.08926	0.180477	-2.21555	0.00126301	-0.655295	0.575891	1.31272	-0.138605	-0.71084	-1.20532	1.89551	-0.336112	-0.670094	0.553129	0.462958	0.79194	0.436594	-0.136954	-2.03813	-0.0737663	-0.88507
201626_at	3638	ENSG00000186480	INSIG1	-1.9718	-2.00656	0.081364	0.0433426	0.650835	0.803344	1.11081	1.05741	-0.323367	-0.117078	0.608908	0.627496	-0.564703	-1.13785	1.46437	-1.26893	-0.509078	-0.103106	1.02321	1.01503	-1.24177	0.594768	-0.676332	0.839684
201628_s_at	10670	ENSG00000155876	RRAGA	1.28054	1.55586	-0.546375	-0.0711378	-1.22633	-0.787805	1.3396	1.50864	-0.593281	-0.863491	-0.449067	-0.452926	-0.694228	-0.419076	0.959867	0.212138	-0.878808	-0.726634	1.79515	1.04701	0.810806	-1.18108	-0.403514	-1.21586
201629_s_at	52	ENSG00000143727	ACP1	-0.230085	-1.58353	1.75913	1.28716	0.0446002	0.299998	0.266567	0.616958	0.128771	-0.382154	0.203542	-0.316799	-2.09416	0.0760067	1.04715	0.00385088	-1.33652	-1.23818	1.12416	1.7908	0.0447387	-0.0700899	-1.22875	-0.213175
201631_s_at	8870	ENSG00000137331	IER3	-0.642812	-1.33558	-0.103473	-0.188914	-0.822545	-0.917185	1.82377	1.72181	1.11622	0.745135	-0.29768	-0.556119	-0.54263	-1.4725	1.26531	0.260816	-0.767387	-0.152814	1.32935	1.68365	-0.600953	-0.770929	-0.659065	-0.115478
201632_at	1967	ENSG00000111361	EIF2B1	-1.04215	-0.42984	-1.63492	-1.61198	1.1723	0.937894	-0.44518	-0.0012385	0.247211	0.108634	1.28011	1.35474	0.0644324	-1.56803	-1.29375	0.955199	0.409007	0.436712	-0.402066	-1.053	1.56918	0.394717	0.986879	-0.434833
201634_s_at	80777	ENSG00000103018	CYB5B	-2.5058	-1.79244	0.256687	0.456123	0.738151	0.551181	0.11158	0.00949996	-0.00823196	0.0464051	0.213933	0.857356	1.06555	-0.849956	0.806702	-0.569629	-0.859935	-0.652166	1.24774	2.05994	-0.383616	-0.327828	-1.08008	0.608826
201635_s_at	8087	ENSG00000114416	FXR1	-1.32551	-1.74791	0.477616	0.616163	-0.406404	-1.03745	0.902506	0.996455	0.861736	1.42982	-0.618159	-0.743912	0.59505	-1.68077	0.97148	-0.192811	0.551287	-0.375553	0.93182	0.779727	1.35656	-0.15717	-0.604303	-1.58027
201640_x_at	1209	ENSG00000104853	CLPTM1	0.0622183	1.51489	-1.26567	0.857502	-0.527732	0.0380792	-0.790369	0.310401	-1.41768	0.750575	-1.37924	1.52653	0.320499	1.11426	-1.03546	-0.204937	-0.00936284	0.507591	-0.669672	-1.00217	-0.407086	-1.30085	1.44357	1.56411
201641_at	684	ENSG00000130303	BST2	-0.872037	-0.689475	-1.70801	-1.46843	0.813759	0.410357	-0.625439	-0.310404	1.55022	1.0901	0.207209	0.804201	0.79795	-2.13175	-1.09072	0.0574878	0.752749	1.09803	-0.632025	-0.583465	0.588897	0.0354647	0.80807	1.09726
201642_at	3460	ENSG00000159128	IFNGR2	-1.02231	-1.07275	-0.900764	-0.855588	-0.607029	-0.623025	0.993022	1.38736	1.48965	1.56703	0.400943	-0.285901	-0.470631	-1.89925	1.03277	-0.139172	-0.314283	-0.677442	1.20964	0.904044	1.35756	-0.00405181	-0.737318	-0.732499
201644_at	7264	ENSG00000104522	TSTA3	0.118561	0.344206	1.74366	2.31886	-0.314191	-0.201818	-0.533287	-1.26633	0.35001	-0.269483	-0.8775	-0.756681	-0.655998	3.01292	0.0856499	-0.517794	-0.602039	-0.42921	-0.431062	-0.100176	0.0125969	-0.396649	-0.304867	-0.329366
201647_s_at	950	ENSG00000138760	SCARB2	1.17025	1.40779	-0.717636	-0.332036	-1.54451	-0.178558	1.0222	0.726309	0.0885594	-2.0803	0.483849	-0.087849	0.0419318	0.956648	-0.0325945	0.223629	-0.851654	-0.72225	0.607686	0.340389	2.00534	0.122742	-1.00197	-1.64797
201648_at	3716	ENSG00000162434	JAK1	1.60154	1.05947	0.616629	0.138462	-1.30207	-1.05107	-1.50738	-1.3558	0.722074	-0.0786618	0.575025	-0.21936	0.801131	-0.398545	-1.21959	-0.000366753	0.889439	1.30799	-0.958842	-1.60033	1.32199	0.355738	0.824304	-0.521797
201649_at	9246	ENSG00000156587	UBE2L6	-0.622344	-0.928998	-2.2254	-1.64378	0.680057	0.439484	0.631408	0.37643	0.850038	0.871593	0.777885	0.542454	0.251173	-2.81032	0.357048	-0.136583	-0.136624	-0.0795463	0.564738	0.307864	1.30894	0.444936	-0.0592496	0.238796
201651_s_at	11252	ENSG00000100266	PACSIN2	0.283695	0.450755	0.514944	1.11071	-0.367894	0.50496	-0.799034	-0.0922862	-1.43543	-2.30834	0.216638	0.489388	1.43189	0.269536	-1.26352	0.113285	0.852554	1.34343	0.0804853	-1.14946	-1.74008	-0.0835422	0.225461	1.35185
201652_at	10987	ENSG00000121022	COPS5	0.981667	0.601199	2.03755	1.27399	-0.0898398	-0.435284	-1.32595	-1.71034	-0.26115	-0.0113526	-0.211635	-0.210699	-0.638161	2.09602	0.549595	0.382762	-1.61229	-0.264568	-0.269528	0.822391	0.244792	-0.0199202	-1.33402	-0.595228
201653_at	10175	ENSG00000100528	CNIH	-1.61409	-0.855525	1.50928	1.03642	0.0379022	-0.834294	-0.595718	-0.432434	0.917164	1.69344	-0.761142	-0.452631	0.35163	-2.8401	-0.191247	0.765061	0.519302	0.490555	0.491414	-0.19711	0.566379	-0.395773	0.0915242	0.699999
201655_s_at	3339	ENSG00000142798	HSPG2	0.109332	-1.28433	-2.25357	-1.0328	0.0587489	0.0626768	1.51895	1.08451	0.592678	0.683368	0.621861	0.0417686	-0.203182	-1.80586	0.614766	-1.33065	0.933268	0.545305	1.07969	-0.146991	1.01878	-0.61968	0.638509	-0.927132
201658_at	400	ENSG00000120805	ARL1	-2.09326	-0.705817	-0.185375	-0.601965	0.0999195	-0.772267	0.668918	0.15928	1.60715	1.87988	0.19319	-0.171008	-0.078647	-1.28822	-1.0128	0.439859	0.914195	0.968634	-0.514588	-1.6654	1.36821	-0.105256	0.937323	-0.0419429
201661_s_at	2181	ENSG00000123983	ACSL3	-2.20048	0.1569	-1.10989	-0.39493	0.0682037	-0.309669	0.486231	0.15335	-0.348724	-0.517859	1.03272	1.38817	1.59596	1.98913	-0.883031	-1.4725	0.340349	0.705394	-0.209015	-1.50622	0.0896868	0.275143	-0.0614438	0.732502
201663_s_at	10051	ENSG00000113810	SMC4	-0.0793805	-0.700841	-1.19903	-1.24262	1.45239	1.32017	0.785465	0.454206	-1.38077	-1.19259	0.556402	0.614422	0.612172	0.569905	-0.428878	0.158638	-0.703546	-0.0688701	0.990181	2.15412	-1.5187	0.416687	-0.574473	-0.995066
201666_at	7076	ENSG00000102265	TIMP1	-0.0778716	-0.985816	0.657572	0.793037	-0.868481	-1.03187	1.41355	2.20909	0.173517	-0.0929765	-0.709705	-1.03271	-0.44734	-0.0986065	1.37232	0.667041	-0.500121	-1.47307	1.10764	0.967768	0.0814719	-1.82084	-0.438966	0.135365
201667_at	2697	ENSG00000152661	GJA1	0.0748091	0.0902212	-2.55479	-1.72882	0.572118	0.436192	0.950632	0.876989	-0.0834483	-0.0781816	0.624221	0.618078	0.201981	-0.920398	2.37129	-1.07198	0.578071	-0.372711	0.340186	-0.805991	-1.01602	-0.0148065	0.728305	0.18405
201672_s_at	9097	ENSG00000101557	USP14	-2.05092	-1.59134	-0.697862	-0.386228	1.26557	1.47983	0.288348	0.670498	0.0723589	-0.237294	0.691569	0.550894	-0.0554241	1.29815	0.857464	0.0166119	-1.04379	-0.524543	0.68427	1.28	-1.80671	0.388802	-1.06791	-0.0823334
201673_s_at	2997	ENSG00000104812	GYS1	1.92003	1.65145	-0.682719	0.441674	-0.670205	0.313866	0.0937824	-1.28343	-0.755211	-1.52658	-0.264596	0.327482	0.434466	2.54373	0.399471	-0.675616	0.249849	0.481981	-0.0353031	0.0147876	-0.921451	-0.979201	0.0450553	-1.1233
201675_at	8165	ENSG00000121057	AKAP1	-0.66573	-0.802243	0.112901	1.81543	0.104948	0.739253	-1.89305	-1.65971	0.129552	0.783654	0.540898	0.308636	0.485458	-0.965641	-0.955957	-0.108439	1.56182	1.1967	-0.287777	-0.707841	-1.42685	-0.160492	1.35153	0.502955
201678_s_at	56941	ENSG00000183624	C3orf37	0.353464	-0.597342	-1.04851	-0.804245	0.700445	0.963878	-0.0995257	1.02237	-0.485341	-2.35976	0.609308	0.603865	1.14139	-0.758548	1.63077	-1.63131	-0.36606	-0.800074	0.219531	1.42554	-0.649967	-0.295569	0.142134	1.08355
201680_x_at	51593	ENSG00000087087	SRRT	1.20164	0.687745	-0.976955	-0.220014	0.753537	0.861713	0.0487522	0.202356	-1.79009	-1.99845	0.860658	0.548497	-0.179383	-0.234157	-0.267827	0.0289022	0.364653	-0.820972	-0.641116	0.526582	-2.24659	0.948001	0.904542	1.43798
201681_s_at	9231	ENSG00000151208	DLG5	1.72608	1.89808	0.591646	0.597925	-0.691351	-0.295811	-1.54739	-1.08663	-0.654791	-0.765502	-0.104211	0.0346678	0.297293	0.850982	-1.62852	0.438465	0.930106	1.21254	-1.2512	-1.4638	0.126016	-0.104905	0.903016	-0.0126954
201682_at	9512	ENSG00000105819	PMPCB	2.42533	1.79663	-0.00490105	-0.340323	0.00579985	-0.201949	-0.798936	-0.0857834	-0.024698	-0.441489	-0.149518	-0.951125	-1.22904	0.78027	0.74186	-1.07286	0.227118	0.594716	0.11909	0.709356	-2.25609	1.23749	-0.630304	-0.450652
201686_x_at	8539	ENSG00000166181	API5	-0.146902	-0.399548	-2.38142	-0.316424	1.21466	1.29631	-1.02886	0.174819	-0.578613	0.139216	1.14794	0.820152	0.058663	1.11102	-0.470683	0.689478	-0.36154	-0.756552	0.780916	1.3288	0.834599	-0.0789399	-1.47679	-1.6003
201688_s_at	7163	ENSG00000076554	TPD52	0.547751	0.584118	1.13008	1.18049	1.44428	0.411363	-2.14147	-1.07367	-0.164035	-0.899661	-0.487877	-0.155497	-0.375879	0.0792227	-0.383826	0.300286	-0.0539852	0.199155	0.925068	1.02536	0.881233	0.0832098	-0.342767	-2.71295
201692_at	10280	ENSG00000147955	SIGMAR1	-1.39721	-0.724576	-2.02325	0.067649	0.355882	1.84466	0.497007	0.137174	0.0149894	-0.736263	0.729617	1.02853	0.205785	-1.66603	0.71486	0.945009	0.624661	0.257864	0.534624	0.749468	-2.18213	-0.185464	-0.173074	0.38021
201693_s_at	1958	ENSG00000120738	EGR1	-0.617408	-0.700868	0.0507056	-0.615082	-0.472155	-1.58942	1.96763	1.276	0.747169	0.407588	-0.34044	-1.10482	0.991109	-0.172704	1.97472	0.9125	0.18156	-0.353027	-0.714724	0.274679	-1.131	-1.74225	-0.0256452	0.79589
201695_s_at	4860	ENSG00000198805	PNP	-0.416648	-0.145307	0.651872	0.560827	-0.105362	0.0222148	1.9768	1.82866	-0.667196	-1.45341	-0.534839	-0.737812	-0.979799	0.739615	1.46908	-0.0215786	-1.08612	-0.380916	1.15153	1.20205	-1.58213	-0.465777	-0.963989	-0.0617611
201696_at	6429	ENSG00000116350	SRSF4	-0.357477	-1.97419	1.43437	1.32283	0.633392	-0.774269	1.43676	-0.0346114	-0.014427	0.273361	-0.410912	-0.431873	-1.10295	-1.76839	0.734902	-0.498388	0.00563428	0.208115	0.440158	0.854293	-1.82033	0.0517882	1.46605	0.326173
201697_s_at	1786	ENSG00000130816	DNMT1	-1.49626	-1.31877	-1.19297	-0.944358	0.994452	1.49393	0.617407	0.613502	-0.12902	-0.817806	0.672692	0.766606	0.740612	1.14071	-0.260521	-0.640259	-0.940692	-0.205712	0.979824	1.23535	-1.9887	-0.0287379	-0.372006	1.08075
201698_s_at	8683	ENSG00000111786	SRSF9	-0.296161	-0.816489	-1.95573	-1.44242	0.161064	1.15211	0.617176	1.15171	-0.289148	-0.741275	0.574283	1.14949	0.735385	-0.921593	0.939032	-0.139002	-0.845924	-1.07932	1.54041	1.91991	-0.176634	-0.0420436	-0.69201	-0.50283
201699_at	5706	ENSG00000100519	PSMC6	-0.94065	-0.514937	0.477688	-0.0642032	0.333329	-0.164548	-1.21432	-1.6087	0.727576	2.48537	0.254827	-0.172903	0.401478	-2.31013	-1.42783	0.741678	0.54448	-0.0964714	0.140967	0.895096	0.724874	-0.377798	0.416326	0.748809
201700_at	896	ENSG00000112576	CCND3	-0.452788	-0.817473	1.00842	0.79487	-0.657946	-1.30562	-0.782312	-0.423937	1.67071	1.84787	-0.189626	-0.899604	0.207442	-0.760727	-0.386903	0.447635	0.282142	-0.0881446	-0.178452	-0.619379	2.77705	-0.350114	-0.0334977	-1.0896
201704_at	955	ENSG00000197586	ENTPD6	0.881875	0.747161	1.32413	1.66835	-0.639064	-1.26347	0.133807	0.596698	0.284532	-0.319933	-0.762443	-1.2427	-1.40895	2.21676	-0.664297	-0.144444	-0.828886	-0.620045	0.492955	0.635645	1.13818	-1.26395	-0.435431	-0.526486
201705_at	5713	ENSG00000103035	PSMD7	-0.823808	-1.36612	-1.39553	-0.62515	1.30115	1.26666	-0.37556	0.114538	-0.428624	-0.608776	1.27689	1.39822	0.266108	-2.37899	-0.698334	1.27394	-0.116357	-0.732626	0.557793	0.74256	0.72592	0.819582	-0.26129	0.0678092
201708_s_at	8508	ENSG00000184117	NIPSNAP1	0.493867	-0.737141	-1.71673	-2.28732	0.591094	0.60201	0.552117	1.28123	0.454164	-0.444275	0.327041	0.541233	0.342708	-0.927731	1.29717	-0.768874	-1.37936	0.318946	1.25435	1.35086	0.0147714	0.599796	-0.946282	-0.813656
201712_s_at	5903	ENSG00000153201	RANBP2	-0.194162	-0.0627322	-1.82967	-0.344598	-0.550291	0.703923	-1.48688	-0.569065	0.52297	0.000926463	1.81424	0.724949	1.27039	1.26481	-0.764756	0.484428	0.823716	0.91116	-1.43059	-1.87267	0.32324	0.634844	0.257642	-0.631816
201714_at	7283	ENSG00000131462	TUBG1	-1.71136	-1.74792	0.81597	0.62235	0.827663	1.30007	0.68707	0.547603	-0.880035	-1.16371	0.349986	0.331072	0.0212359	0.17283	0.715958	-0.116307	-1.84777	-1.20752	1.37025	1.3386	-0.755619	0.356963	-0.587264	0.559883
201715_s_at	22985	ENSG00000100813	ACIN1	1.77155	0.644874	0.205942	0.365115	0.0720157	0.776458	-0.0185476	-1.8478	-1.56856	-1.17977	-0.41485	0.764215	0.429355	1.92249	0.867733	-0.581879	-0.703737	-0.261192	-0.0771538	0.792112	-2.09351	-0.111992	0.272434	-0.0253074
201717_at	740	ENSG00000149792	MRPL49	1.06026	1.63336	-0.476025	-1.94759	0.458191	-1.03232	-1.26219	0.134999	0.0598203	1.26317	-0.120528	0.436029	-0.207173	0.35696	1.18128	-0.802648	0.256868	-1.05267	0.400298	-1.40584	1.95978	0.454954	-0.576691	-0.772303
201718_s_at	2037	ENSG00000079819	EPB41L2	-1.43065	-1.65623	-1.41286	-0.554941	0.255374	0.850271	1.56129	1.05586	0.50123	0.00988046	-0.325841	0.354271	0.792353	-0.148698	1.179	-1.25261	-0.222749	-0.688753	1.11918	1.69753	0.359798	0.152216	-0.741278	-1.45364
201721_s_at	7805	ENSG00000162511	LAPTM5	0.963194	0.905776	1.83286	1.47389	-0.884834	-0.870026	0.218185	0.219762	-0.466563	-0.25068	-0.937131	-0.958487	-1.24594	0.127751	0.363008	-0.444655	-0.373374	1.0818	-0.874309	-2.33561	0.830021	1.09064	-0.260913	0.795634
201723_s_at	2589	ENSG00000141429	GALNT1	-1.05695	-0.355416	-2.04734	-1.74373	0.423498	0.524716	0.529886	0.910658	0.685873	-0.24664	0.998727	0.568672	0.808049	0.409438	0.858007	-1.58905	0.112447	0.431168	-0.771245	-0.0680975	1.5141	0.0660314	0.835279	-1.79808
201725_at	8872	ENSG00000151465	CDC123	-0.540152	-1.25126	-1.49254	-1.81854	1.41465	1.14534	0.0885071	0.676458	0.143183	-0.0669268	0.938401	0.679964	0.0829047	-2.12317	1.10841	0.0498825	-0.656712	-1.17111	0.360922	1.53865	-0.0019184	0.158312	0.124743	0.611995
201727_s_at	1994	ENSG00000066044	ELAVL1	0.0671523	-0.182817	-0.459167	-1.40333	0.64733	1.4778	-0.446814	0.0461138	-0.0827126	-0.838463	1.39621	1.44481	-1.66611	-0.422103	0.509816	0.0165361	-1.44947	-0.584758	1.02078	1.83064	0.703558	0.462905	-1.42546	-0.662451
201728_s_at	9703	ENSG00000007202	KIAA0100	-2.59316	-0.218483	-0.367211	-0.0980176	0.669219	0.116055	0.325547	0.806492	-0.852791	0.106918	0.361303	1.87726	-0.133131	1.55343	-0.0238562	0.220248	0.878928	0.0601482	-1.02835	-0.475468	-2.23203	-0.225135	0.849185	0.422896
201733_at	1182	ENSG00000109572	CLCN3	-1.0952	0.0552229	-2.22985	-0.794963	-0.0555129	0.833256	-0.266981	-0.821632	1.40804	0.66257	0.516535	0.834029	0.954474	0.76527	-1.18316	0.121513	0.641081	0.824722	-0.751098	-1.48327	1.24631	-0.00137924	1.14074	-1.32072
201737_s_at	10299	ENSG00000145495	2013-03-06	1.67539	2.04853	0.505134	0.963161	-0.730708	-0.491862	-0.523086	-0.482833	-0.98917	-1.29137	-0.655829	-0.0112585	-0.0161061	1.90787	-1.00839	-0.187198	0.676817	0.507644	-0.657955	-0.805674	0.874656	0.231733	0.220485	-1.75999
201738_at	10289	ENSG00000114784	EIF1B	-0.944814	-0.319961	1.39127	1.1746	-0.703922	-1.29004	-0.39391	-0.376903	1.02696	1.73245	-0.846132	-0.897523	0.447927	-2.36057	0.660754	0.0069787	0.249058	1.43481	-0.024557	-1.13378	0.731899	-0.136402	-0.114791	0.686594
201739_at	6446	ENSG00000118515	SGK1	0.595581	0.132993	-1.81269	-1.64265	0.774896	0.857062	1.08572	0.991009	-0.598697	-0.703534	0.619501	0.690361	-0.989555	1.84991	-1.03425	-0.571019	1.07072	0.454415	-0.651443	-1.07339	-1.33525	0.289369	0.912513	0.0884291
201740_at	4722	ENSG00000213619	NDUFS3	1.33769	1.68693	0.0650056	-0.30121	0.779408	0.806169	-1.57763	-1.59864	-0.218789	-0.133896	-0.0530588	0.356065	-1.14804	0.534016	0.740346	-0.0563621	-0.823744	-0.906363	-0.754985	0.478532	-1.82599	1.78541	-0.0615502	0.890684
201742_x_at	6426	ENSG00000136450	SRSF1	-1.02806	-1.72876	-0.64716	-0.286564	0.994113	1.5349	0.282108	0.274511	-0.542062	-1.26533	1.06264	1.20633	0.143333	0.378013	0.165289	-0.334378	-0.344341	-0.655328	0.618698	1.95935	0.105629	0.920506	-0.865226	-1.94822
201747_s_at	6294	ENSG00000160633	SAFB	1.18896	-0.494683	0.250662	0.137381	-0.635171	1.26212	-0.771495	-0.0994814	0.181753	-2.37498	1.57294	-0.236397	0.0183856	0.569003	0.435118	-1.06981	-0.603776	-1.04897	0.841805	1.69995	0.735972	0.721264	-1.32903	-0.951528
201751_at	9929	ENSG00000100221	JOSD1	-0.0924192	-0.735035	1.29711	1.28689	-1.33038	-1.10659	1.06667	1.56706	0.51624	-0.192268	-0.659895	-0.916427	-0.700959	-0.892741	1.57035	-0.823615	-0.423673	-0.577701	1.4779	1.36401	0.427818	-0.422968	-0.576329	-1.12304
201752_s_at	120	ENSG00000148700	ADD3	1.84183	2.0787	-1.02214	-1.00373	-0.0883842	-0.61428	0.199444	0.525924	-0.985801	-0.493118	0.503613	-0.182904	-0.759146	1.16504	-0.441092	-0.305499	-0.257921	0.0502253	-0.455348	-0.580259	2.63888	-0.464889	-0.443949	-0.905185
201754_at	1345	ENSG00000164919	COX6C	1.02441	1.824	0.255937	-0.409568	0.73257	0.152194	-1.80781	-1.81665	-0.451774	0.610781	-0.0682164	0.312267	-0.358135	0.795514	0.705932	0.450655	-1.17162	-1.32693	-0.155796	0.573386	-1.58	-0.208067	0.165757	1.75117
201756_at	6118	ENSG00000117748	RPA2	-1.3523	-0.825643	-1.23006	-1.09157	1.26449	1.16759	-0.241284	-0.527876	-0.141446	-0.292387	0.966156	0.741396	1.56294	-0.658953	-2.03176	0.795181	-0.818996	-0.389299	0.935416	-0.55746	1.18739	0.257705	-0.05076	1.33154
201757_at	4725	ENSG00000168653	NDUFS5	-0.67974	-0.624563	-1.07549	-1.2714	1.48143	1.05857	-0.962515	-1.18462	-0.110158	0.587162	0.491832	1.31131	0.978192	-0.727322	0.247753	0.626066	-0.0578942	-1.04962	-0.699235	0.458524	-1.27027	-0.262703	0.30761	2.42709
201758_at	7251	ENSG00000074319	TSG101	0.0895788	-0.480219	1.11307	-0.114153	-0.730923	-0.891633	-0.395773	0.0257798	1.41831	2.30887	-0.326516	-1.21589	-0.800503	-1.53369	-0.578049	1.11053	-0.110141	-0.845547	-0.00739839	0.108291	2.363	-0.38815	-0.224577	0.105724
201760_s_at	55884	ENSG00000176871	WSB2	-1.06943	-0.510272	-1.3494	-0.974254	-0.105753	0.727676	1.82857	1.80696	-0.116468	-0.611903	0.640472	0.307499	-0.573697	-2.7411	1.11708	-0.425484	0.0963712	-0.208667	0.617979	0.722014	0.527328	0.456307	-0.249165	0.0873338
201761_at	10797	ENSG00000065911	MTHFD2	-0.235354	-0.222356	1.61782	1.59854	-0.777698	-0.792022	-0.0142303	0.112525	0.959237	1.06277	-1.16658	-1.46944	-0.673206	-0.648378	0.635416	-1.64305	-0.938908	-0.676074	1.02023	1.74308	0.647616	-0.0245046	-0.794699	0.679268
201762_s_at	5721	ENSG00000100911	PSME2	-0.739291	-0.0499864	-0.961518	-0.580467	1.22357	1.2344	-0.570953	-0.442857	0.538688	0.879306	0.784126	0.867145	-2.18216	-0.658959	-1.45684	-0.689911	-0.596235	0.226724	-0.118816	0.731056	-1.08305	1.24694	0.543485	1.85561
201764_at	79022	ENSG00000134291	TMEM106C	0.674074	-0.000818202	-0.488452	-1.47719	2.09207	0.621892	-1.09235	-1.50757	-0.314547	-0.388099	0.5387	0.683237	0.659048	-1.92228	-1.3262	-0.14531	0.517616	-0.133048	-0.253983	0.570581	-0.276706	0.354016	0.723724	1.89159
201765_s_at	3073	ENSG00000213614	HEXA	0.637111	-0.301487	-1.66506	-1.88381	-0.925499	-0.476502	1.15931	0.755082	1.08937	0.825389	0.896781	0.104914	-0.2156	0.0541774	0.0102015	0.983679	-0.735287	-1.59855	1.45818	-0.568691	1.80841	-0.426463	-0.502226	-0.483429
201767_s_at	60528	ENSG00000006744	ELAC2	-1.52769	-1.6127	-0.869059	-0.386743	0.955158	1.36405	0.340263	0.691983	-0.249192	-0.91674	1.22939	0.961289	0.0199916	-2.10372	0.537003	1.77114	0.00643014	-0.309994	0.371193	0.0948902	-0.952308	-0.258038	-0.296477	1.13988
201768_s_at	9685	ENSG00000113282	CLINT1	-0.602458	-0.842705	1.17518	1.40507	-0.802543	-0.354591	0.781619	-0.172923	1.56919	0.396114	-0.224279	-0.34902	-1.97865	0.629839	0.0603039	0.000130603	-0.862137	-0.285939	1.20243	0.789544	1.22742	0.409826	-1.10798	-2.06345
201770_at	6626	ENSG00000077312	SNRPA	1.56201	1.20066	-0.277437	0.245084	0.466933	0.790237	0.166083	0.598212	-1.95628	-1.6248	-0.325149	0.00664162	-0.852193	0.571117	1.25453	-0.674374	-0.49453	-0.946642	0.965992	1.29043	-1.91369	-0.0422003	-0.59551	0.584877
201771_at	10067	ENSG00000116521	SCAMP3	-0.941654	-1.72459	-1.43833	0.327671	-0.28745	-0.347035	0.378097	-0.48514	1.2452	0.106506	0.597163	0.690155	1.87941	-1.60288	-1.04083	1.07317	0.803202	-0.866108	0.0899311	-0.813083	1.78931	0.0938351	-0.126137	0.599587
201772_at	51582	ENSG00000155096	AZIN1	-0.716479	-0.414557	2.36244	1.90609	-0.299349	-0.394889	0.398725	-0.247939	-0.222299	-0.0274869	-1.04225	-0.963976	-0.338027	1.24704	-0.286916	-0.521974	-1.10959	-0.596193	1.65088	1.02608	0.790149	0.0579432	-1.17409	-1.08333
201773_at	23394	ENSG00000101126	ADNP	2.18748	1.02775	-0.823651	0.422391	0.336937	0.177278	-0.895647	-0.360489	-0.439316	-1.42669	0.627442	-1.36562	0.532145	1.41	-1.35196	-0.0950517	1.05794	1.00839	-0.570343	-1.1967	0.40853	-0.230705	0.879768	-1.31986
201774_s_at	9918	ENSG00000010292	NCAPD2	0.140705	-0.942338	-1.77503	-1.36801	1.03521	1.13858	0.990417	0.737073	-0.85891	-0.926864	0.637885	0.666288	0.524999	-0.523217	-0.379348	-0.501081	-0.682898	0.54797	0.742346	2.04593	-2.01598	0.342103	0.137663	0.286513
201777_s_at	9813	ENSG00000159658	KIAA0494	-0.791114	-0.824979	-1.1287	-2.14987	0.341263	0.283775	1.3591	0.662118	1.52907	-0.246237	0.00606767	0.507434	0.452076	-1.03116	-0.45341	0.351953	-0.604432	0.423037	0.804548	0.153689	2.22805	0.34986	-0.729619	-1.49252
201780_s_at	11342	ENSG00000082996	RNF13	0.0659949	-0.290644	-0.435807	-0.355614	-0.326106	-0.648063	-0.373792	-1.13286	2.18071	1.80583	-0.595092	-0.899802	1.00525	-0.219854	0.559491	-0.310567	0.449928	0.0314156	-0.343452	-1.73155	2.41558	0.106226	-0.0469654	-0.910258
201781_s_at	9049	ENSG00000110711	AIP	1.1829	1.4734	1.21098	1.09043	-1.08799	-0.980731	0.173094	-0.0955669	-0.45889	-1.44486	-1.2825	-0.179944	0.399666	-0.00487408	0.666584	-0.161471	-2.03011	-0.925702	1.18677	1.08986	1.19908	0.24104	-0.873963	-0.387217
201784_s_at	10944	ENSG00000110696	C11orf58	-0.279447	0.120815	1.27353	1.07647	0.0108969	-0.684099	-1.59344	-2.20002	0.227305	1.09965	-0.0843593	0.40764	0.625057	-1.18824	0.190135	-0.885281	0.251037	-0.0566496	0.229685	1.27285	2.04108	0.246143	-1.20925	-0.891499
201786_s_at	103	ENSG00000160710	ADAR	0.439341	0.256188	-1.43109	-1.10247	-0.549529	0.45973	-1.0523	0.0256106	1.49103	0.948724	1.31069	0.661322	-1.45723	-0.569918	-0.658637	-0.227418	1.77726	1.22761	-1.23697	-1.60836	0.342783	-0.0161762	0.854762	0.115061
201787_at	2192	ENSG00000077942	FBLN1	1.96387	1.86803	-0.0762241	-0.482046	-0.553419	-0.113042	-0.0481731	-0.449776	-0.858641	-1.84763	0.357832	-0.134957	0.374174	-0.108938	0.671437	1.2363	-1.20643	-0.430772	1.56474	0.936008	-1.21473	-1.14783	-0.724275	0.424489
201788_at	11325	ENSG00000198231	DDX42	0.64292	0.297852	0.286839	1.61479	-0.317182	0.869813	-1.92682	-1.11002	-1.68838	0.288112	0.713848	-0.00101814	0.32924	0.122305	-1.14396	0.040815	1.29793	0.85956	-1.06837	-1.68518	0.300171	-0.312828	1.59266	-0.00310587
201791_s_at	1717	ENSG00000172893	DHCR7	-0.527833	-2.16765	0.473319	0.468653	0.433345	0.895236	0.92739	1.31377	-0.964132	-1.19965	0.482448	0.617617	-0.752522	0.0842802	1.18085	-0.779593	-0.80262	-0.650344	1.54407	1.242	-1.50089	-0.328696	-0.732985	0.74393
201795_at	3930	ENSG00000143815	LBR	-1.51844	-0.379746	0.0952064	0.63368	0.539107	1.56775	1.11583	-0.523443	-1.34594	-0.599287	-0.100545	-0.987794	1.50362	-1.0372	-0.743888	0.208597	-0.00583981	-0.735117	0.471317	1.10265	-1.06436	0.492479	-0.855647	2.16701
201799_s_at	5007	ENSG00000110048	OSBP	-0.0755332	-2.11267	1.89281	1.6837	-0.0894296	-0.258501	-0.460622	0.584476	0.497101	-0.184423	-0.442168	-0.612839	-0.421896	1.3391	-0.202236	-0.351845	0.369947	-1.39903	0.389891	0.388444	1.78374	-0.22009	-0.470681	-1.62724
201801_s_at	2030	ENSG00000112759	SLC29A1	-1.82375	-0.966485	1.69474	1.35983	-0.518037	-0.31549	1.01613	1.07072	0.0685952	-0.678519	0.114383	-0.602158	-0.419964	0.254867	1.23476	-0.0426424	-1.23317	-1.17549	1.67703	1.41444	-0.482336	-0.498705	-0.631063	-0.517687
201803_at	5431	ENSG00000047315	POLR2B	0.341817	0.27299	-1.6221	-0.809213	0.0975908	0.961322	-0.3718	0.185964	-0.724291	-1.7921	1.53138	1.06627	0.862166	2.2188	0.322944	0.595831	-0.659163	0.0240047	-0.533428	0.350901	0.364119	-1.94204	-0.529179	-0.212782
201805_at	5571	ENSG00000181929	PRKAG1	-0.357323	-0.868416	2.26268	1.99606	-0.423506	-0.597401	0.0978391	-0.0228308	-0.279158	0.166145	-0.0337061	-0.860496	-1.07989	-0.858415	0.3692	0.386531	-0.169603	-0.0719907	0.883431	1.9045	0.0405826	0.266788	-0.62267	-2.12835
201807_at	9559	ENSG00000122958	VPS26A	0.559731	1.39254	1.89661	1.25074	-0.542908	-0.570751	-1.3192	-1.13771	-0.436172	0.376352	-0.536021	-0.925795	-0.00741552	0.520543	-1.86807	0.855926	0.249776	0.131588	-0.308904	-0.637437	2.17746	-0.747925	-0.117413	-0.255541
201811_x_at	9467	ENSG00000131370	SH3BP5	0.85291	1.69417	-0.929747	0.123828	-0.364029	0.351633	-0.947817	-0.804423	-1.4637	-1.07066	1.12858	0.13042	1.29883	1.09863	0.687784	-1.27207	0.987278	1.21105	-0.899207	-1.00318	0.354792	-0.919528	-1.09707	0.851508
201815_s_at	9779	ENSG00000131374	TBC1D5	0.816419	-0.114434	-0.997747	-2.26945	0.42235	1.0164	-0.082807	0.372036	0.579973	-1.00221	1.29994	0.795786	-0.836259	0.912171	0.783154	0.306596	-1.26952	-0.255099	1.09115	1.03301	-0.00305955	0.242372	-0.754444	-2.08633
201816_s_at	2631	ENSG00000146729	GBAS	0.0113896	-0.0856851	0.774288	-0.150216	-0.401115	-1.13759	-0.864313	-1.25909	1.68402	2.23556	-0.247168	-0.0838644	-0.476214	-0.0587761	0.354902	-2.67265	0.406899	-0.0151728	0.615225	0.695791	0.427639	1.18261	-0.726791	-0.209676
201817_at	9690	ENSG00000009335	UBE3C	0.673389	0.475675	1.16147	1.72621	0.256107	0.476038	-2.1894	-0.772176	-0.959703	-0.511198	0.538429	-0.432668	-0.442172	1.88599	-0.0176982	-0.584945	0.880173	-0.219711	-0.462919	0.292343	-2.2978	0.375385	0.0590725	0.0901102
201818_at	79888	ENSG00000153395	LPCAT1	-0.41404	-0.742201	-0.739115	-0.243846	-0.904981	-1.12273	2.32139	1.73348	0.484034	0.31161	0.0335217	-0.636472	-0.0806403	-1.71552	-0.49096	0.00643801	0.49762	-0.438124	2.25891	-0.243149	0.023702	-1.00065	0.72453	0.377206
201819_at	949	ENSG00000073060	SCARB1	1.13652	0.386813	-1.13922	-0.679526	0.596155	0.930322	0.73085	0.561637	-1.31762	-2.14444	0.453549	0.797484	-0.312519	0.34563	0.683917	-0.735195	-0.419069	0.0964699	1.47738	0.827361	-2.42998	-0.427343	0.193962	0.386865
201820_at	3852	ENSG00000186081	KRT5	1.56396	1.67819	-1.02783	-1.69394	0.494034	0.647061	-0.903299	0.180379	-0.837654	-0.947647	0.219766	0.340847	0.286143	-1.26768	-0.358346	1.7237	0.676516	-0.970359	-1.07965	-0.862825	-0.330706	0.395887	0.929767	1.1437
201821_s_at	10440	ENSG00000134375	TIMM17A	-0.647304	0.11541	-0.721531	-0.136009	1.48855	2.13533	-0.982281	-0.195906	-1.11904	-0.270603	0.154948	1.19148	-1.01304	-0.13816	1.16953	0.418484	-1.09324	-1.3031	0.902394	1.56742	-0.608548	0.871523	-0.930638	-0.855666
201823_s_at	9604	ENSG00000013561	RNF14	0.0268146	0.623052	1.82278	0.517733	0.852772	-0.41414	0.114509	-1.63574	-0.0393854	1.14075	-0.523176	-0.84809	-1.63788	0.104963	0.765372	0.0235052	-1.15253	-0.838181	1.26924	1.05226	1.16905	0.299257	-1.23271	-1.46024
201825_s_at	51097	ENSG00000143653	SCCPDH	-1.55373	-0.919561	-1.70508	-1.25324	0.765516	0.911458	-0.0695918	-0.0864828	0.934965	1.01811	0.662351	0.339011	0.956268	-0.780184	-2.03183	0.0998937	0.210038	0.626192	-0.497779	-0.0620113	2.04008	-0.516384	0.751978	0.160009
201827_at	6603	ENSG00000108604	SMARCD2	0.684843	0.694127	0.261142	0.145567	0.823277	0.756945	-2.56056	-1.12414	-0.978598	-0.516875	0.332243	0.719541	0.762491	-0.317606	-1.54128	0.375168	1.19927	0.69068	-1.27029	-1.36454	-0.322078	0.539511	0.884587	1.12658
201828_x_at	8933	ENSG00000134590	FAM127A	-0.667225	-0.452111	-1.96851	-1.82274	0.407722	0.820614	0.880416	0.66854	0.179226	-0.576983	0.667949	0.719508	1.1436	-2.52402	1.16287	0.378698	-0.00600572	-0.330933	0.936122	0.0326199	-0.961692	0.321891	0.292412	0.698036
201830_s_at	10276	ENSG00000173848	NET1	-0.583065	0.303107	-1.86293	-1.62195	0.988595	1.06468	0.45415	0.126458	-1.25516	-0.0324226	0.958121	0.973514	0.486903	-1.32064	-0.0912695	-0.756064	0.0126939	0.558836	1.1253	1.92913	-1.16947	0.674162	-1.0032	0.0405251
201831_s_at	8615	ENSG00000138768	USO1	-1.2889	-1.12715	1.87093	0.718936	-0.618746	-0.685759	-0.402896	-0.0954168	1.64009	1.18488	-0.428041	-0.381926	-0.386003	-0.0544739	0.620305	0.996157	-1.37489	-1.00064	0.883171	0.918341	1.54289	-0.706089	-0.824186	-1.00059
201833_at	3066	ENSG00000196591	HDAC2	-2.10186	-2.04583	0.758059	0.282119	0.14242	0.342209	0.146114	-0.169079	0.0582825	1.07693	-0.0419636	0.171954	1.38064	-1.20698	-1.07859	-1.00096	0.243235	1.04511	0.211741	0.591164	-1.23939	-0.15398	0.860517	1.72813
201835_s_at	5564	ENSG00000111725	PRKAB1	-2.22597	-1.38759	0.720238	0.713878	-0.382102	-0.288988	0.274279	0.186107	1.89763	0.259585	0.537835	0.230475	-0.535376	1.28275	-1.34799	0.527563	-0.9971	-0.364121	0.585703	-0.112008	1.4362	0.943469	-0.547968	-1.4065
201836_s_at	9913	ENSG00000119760	SUPT7L	1.04731	1.83162	-1.45383	-1.16569	0.24218	0.334234	-0.696829	-0.653079	-0.714843	-0.970106	0.933035	1.08842	0.177582	1.03677	-1.24885	-0.449341	0.827921	0.948995	-0.94682	-1.65352	0.513045	0.760892	0.982114	-0.771216
201839_s_at	4072	ENSG00000119888	EPCAM	-0.836076	-0.412663	0.0670152	0.77582	0.375414	0.131626	-2.53593	-1.05942	1.17248	1.26825	0.29692	0.359877	0.396692	-0.988677	-0.965415	-0.310424	-0.131715	0.677809	1.25509	1.68961	-1.8062	-0.134474	0.301253	0.413143
201840_at	4738	ENSG00000129559	NEDD8	1.03761	2.31659	0.925871	0.340429	0.21904	-0.462222	-1.07358	-0.839242	-0.207762	0.560363	-0.874797	-0.940624	-1.00168	0.245356	1.21415	0.00427777	-1.35467	-1.19169	0.434633	1.07137	-0.606956	0.544991	-1.5219	1.16043
201841_s_at	3315	ENSG00000106211	HSPB1	1.36634	1.19227	0.130352	-0.0106272	0.692262	0.352914	-0.257997	-0.10579	-1.78381	-2.17017	0.417491	0.576691	-0.399934	-1.29519	0.0776676	1.73177	0.499052	-0.254867	-0.991151	-1.14492	-1.06211	0.697331	0.743991	0.998435
201843_s_at	2202	ENSG00000115380	EFEMP1	0.251907	0.70882	-1.89466	-1.97364	0.74353	0.791499	-0.486673	-0.170936	-0.559306	-0.240829	1.00369	0.876053	0.950545	0.731619	-1.32377	-0.450475	0.870731	0.848808	-1.20883	-1.85355	0.809128	0.43207	0.787067	0.357198
201844_s_at	23429	ENSG00000163602	RYBP	0.0471163	0.856216	-1.93373	-1.00524	-0.237473	-0.335522	1.90412	1.42739	0.360548	-0.590641	0.498219	-0.424383	-0.566622	-0.986279	0.525756	-0.71326	1.75019	1.08866	-0.415322	-0.864208	-1.23034	0.487188	1.10453	-0.746912
201847_at	3988	ENSG00000107798	LIPA	-1.42676	-1.40156	-1.42312	-1.48245	0.573602	0.286647	0.830145	1.03388	0.711862	0.718923	0.926912	0.496285	0.15563	-0.798685	-0.725124	1.08484	-0.185796	-0.387677	1.96548	-0.266575	1.10864	-1.63354	0.124612	-0.286171
201848_s_at	664	ENSG00000176171	BNIP3	0.459876	0.518761	1.23126	1.362	-0.671357	-1.6734	1.02461	0.889453	0.153051	-0.0610181	-0.861007	-1.28518	-1.08705	-0.183683	0.779277	-0.674708	-0.726758	-0.705567	1.22405	1.67883	1.21035	-0.712802	-0.585074	-1.30391
201850_at	822	ENSG00000042493	CAPG	0.908001	0.765191	1.01001	1.0836	-0.216075	-0.968965	1.32919	0.997051	-0.959711	-1.01481	-0.952889	-0.557623	-1.42298	0.613279	1.95734	-0.147653	-1.29521	-1.52463	0.348542	0.393017	0.248757	0.0564668	-1.23906	0.589154
201851_at	6455	ENSG00000141985	SH3GL1	0.456593	-0.632706	-1.15649	-1.45817	0.368356	0.91408	1.3552	1.61804	-1.11031	-0.91873	0.831251	0.21543	-0.482527	-2.34652	0.667259	-0.486451	-1.12534	0.379863	1.29914	0.951721	0.0713249	-0.109318	0.376029	0.322295
201853_s_at	994	ENSG00000101224	CDC25B	1.3458	1.16466	1.49367	1.66626	-0.616841	-0.516149	-0.0177973	-0.333736	-1.05063	-0.861622	-0.76188	-0.901567	-0.610165	1.89949	0.035581	-1.48951	-0.883805	-0.4297	-0.391738	0.750584	-0.384143	-0.0514747	-0.611044	1.55577
201854_s_at	23300	ENSG00000166454	ATMIN	-1.25952	-0.808622	-0.904079	-1.53021	-0.522518	-0.526427	1.26347	1.20123	1.23418	0.86305	0.590233	-0.456412	0.855621	-2.5263	0.894471	-0.293248	-0.0319413	-0.257539	0.838954	0.595735	1.27333	0.293961	-0.248151	-0.539278
201856_s_at	51663	ENSG00000056097	ZFR	2.43835	1.82806	-0.980111	-0.819481	0.149769	0.150309	-0.170993	-0.385323	-0.596363	-0.852699	-0.156509	-0.0648272	-0.540172	1.45907	-0.399852	0.413667	-0.810544	-0.795836	0.482507	1.09624	1.2947	-0.325004	-0.672743	-1.74221
201860_s_at	5327	ENSG00000104368	PLAT	0.866912	1.43344	-0.563275	0.830806	-0.873842	-0.4141	1.68505	1.10603	-0.871215	-1.35633	-0.647756	-0.617622	-0.578102	1.33776	0.406795	0.0574096	-1.0703	-0.478571	1.32402	1.43518	-0.238937	-1.25832	-1.26778	-0.247256
201862_s_at	9208	ENSG00000124831	LRRFIP1	0.0536001	0.205456	1.3236	1.93338	-1.25545	-0.580635	0.627021	0.505929	0.553545	0.126702	-1.14663	-1.34321	-1.00331	0.551334	2.85801	0.0958021	-0.0856586	-0.183972	-0.673227	-0.701808	-0.326656	-0.26684	-0.686742	-0.580245
201863_at	26017	ENSG00000105058	FAM32A	-0.428529	-0.832004	-1.60288	-2.39029	0.68587	0.958227	0.388948	0.354019	0.441893	0.626391	0.694808	0.697299	0.406245	-2.87417	-0.211573	0.101272	0.772402	0.0880468	0.0156879	-0.00335191	-0.0173948	0.625168	0.829618	0.674292
201864_at	2664	ENSG00000203879	GDI1	-0.112235	0.182205	1.40426	1.59337	-1.55372	-0.380256	0.905199	0.329817	-0.352608	-1.22554	-0.890413	-0.969356	1.06927	-0.347999	0.402349	-1.36914	0.255442	1.15594	-0.0399373	-0.947603	-1.39348	-0.0942444	0.409505	1.96917
201865_x_at	2908	ENSG00000113580	NR3C1	1.48291	1.42197	-0.333674	-0.435964	-0.395677	0.846787	-0.938486	-1.27914	-0.893945	-1.42078	0.485352	0.224164	1.23649	0.540718	-1.16091	0.358001	1.16146	0.891941	-1.54185	-1.37847	0.701831	-0.342425	1.20894	-0.439227
201867_s_at	6907	ENSG00000101849	TBL1X	-0.28459	-0.332761	1.35126	1.34752	-1.92226	-0.322543	-0.425922	0.314199	1.55313	0.712056	-0.826348	-1.00233	-0.161408	0.310791	-1.84919	-1.29811	0.715904	0.898582	0.49233	1.38092	-0.777772	0.0109744	0.823405	-0.707834
201870_at	10953	ENSG00000025772	TOMM34	-0.0914592	0.360931	-0.00509779	-0.221953	0.174141	0.591829	0.44768	1.55725	-0.683702	-2.90574	0.222276	0.621831	-0.0679879	-0.354164	1.31012	-0.844927	-0.0291553	-0.319479	1.18718	1.9398	-0.790023	-1.22698	-0.674406	-0.197965
201871_s_at	51035	ENSG00000162191	UBXN1	0.800377	1.31548	1.32349	1.40688	-1.12526	-1.05306	-1.11146	-1.09327	0.77289	0.238585	-0.664343	-0.732077	-0.0782237	-0.86163	-0.852241	-0.801578	0.187007	0.548788	-0.650276	-1.32932	2.16862	0.342551	0.293801	0.954281
201873_s_at	6059	ENSG00000164163	ABCE1	-1.99023	-1.79957	0.565035	1.40648	0.102327	1.03443	-0.534387	-0.655968	0.0161817	0.163866	0.738738	0.812065	0.141024	-1.39678	0.49867	-0.0709161	1.44334	-0.187662	0.801596	0.100522	-1.74918	-1.04319	0.651608	0.95199
201876_at	5445	ENSG00000105854	PON2	-0.0877377	-0.199101	-2.11162	-1.93732	0.694517	0.595684	1.18988	0.937401	0.118985	0.0597131	0.718452	0.567394	-0.546249	-1.75283	1.71266	-0.8785	-0.372161	-0.482205	0.66455	0.247654	-1.16476	0.876831	0.479823	0.668935
201881_s_at	25820	ENSG00000166233	ARIH1	1.96266	0.1769	1.92549	0.48963	-0.30867	-0.262927	-0.348221	0.140422	-0.426341	-1.35475	-1.13758	-1.03303	0.176415	1.11139	0.871756	-0.667237	-0.472685	-0.932172	1.01413	1.34467	0.129713	0.363012	-1.13557	-1.627
201883_s_at	2683	ENSG00000086062	B4GALT1	-0.313677	-0.864605	-0.861625	-1.09392	-0.212636	-1.46813	1.60185	0.129057	-0.635638	0.379491	1.6823	1.16447	0.493063	-0.51229	-0.211716	-0.348209	1.06661	0.90733	-0.85644	-1.467	-1.34141	0.381593	0.744294	1.63724
201885_s_at	1727	ENSG00000100243	CYB5R3	-0.0740139	-0.434703	-1.96868	-1.98024	0.435108	0.879398	0.676739	1.08595	0.0141752	-0.60845	0.328257	0.577774	1.06868	-2.33767	0.200078	1.95027	0.184116	0.0620675	-0.293955	-0.365595	-0.5085	0.0192364	0.411737	0.67822
201886_at	80344	ENSG00000100897	DCAF11	1.44835	0.970439	0.60774	1.22979	0.157371	0.544682	-1.62563	-1.32649	-1.15502	-0.896243	-0.0620059	0.66737	-0.560344	1.44741	-0.864958	-0.435429	-0.323892	0.784461	-1.22968	-1.42714	1.19656	-0.620277	0.381967	1.09098
201889_at	10447	ENSG00000196937	FAM3C	-1.98545	-1.59224	0.558105	0.969621	-0.834645	-0.496877	0.799199	0.872714	0.930204	0.854023	-0.327689	-0.481218	0.734251	-0.0671873	1.25381	-1.4904	-0.60836	-0.481111	1.91048	1.10581	-0.848488	-0.261938	-0.618575	0.105964
201890_at	6241	ENSG00000171848	RRM2	-0.290617	-0.657032	-1.91346	-0.833417	1.01645	1.06251	0.918454	0.814178	-0.95743	-1.26681	0.731545	0.719647	0.655979	0.0703182	-0.0892688	0.0167636	-0.305577	-0.0159576	0.380518	0.671963	-2.80585	0.734124	0.203576	1.13939
201892_s_at	3615	ENSG00000178035	IMPDH2	0.815302	-0.584213	1.85915	2.03676	0.109031	-0.0161873	-1.2224	-0.0574346	-0.613748	-1.13832	-0.81261	-0.291694	-0.0836419	-0.485699	-0.00299742	-0.152923	0.690779	0.183631	-0.374786	-0.701688	-2.22505	0.329654	1.02262	1.71646
201895_at	369	ENSG00000078061	ARAF	1.15198	0.729973	-1.29716	-1.75512	0.760328	0.931694	-1.48428	-0.793364	0.918586	0.0904399	0.528864	0.603175	-0.385126	-0.821778	-1.8994	0.985566	0.796485	0.41069	-1.25279	-0.0751253	-0.09697	0.802068	1.44355	-0.292294
201896_s_at	84722	ENSG00000134222	PSRC1	0.257385	-0.398754	0.257287	-1.36615	1.27548	1.32229	1.18709	0.296611	-1.9182	-1.25889	0.171433	-0.233944	0.408365	-0.0679841	-0.24663	-0.966564	-1.15389	-0.303179	0.364227	1.78654	-1.33944	0.367833	-0.104291	1.66337
201897_s_at	1163	ENSG00000173207	CKS1B	-1.83557	-1.57897	-0.380911	-1.24154	1.64637	0.466998	1.04572	0.441595	0.00150904	0.4148	0.588853	0.505035	-0.0738919	-2.44839	-0.232971	-0.418653	0.0498114	-0.092747	1.0375	1.30438	-0.529824	0.0208775	0.266266	1.04375
201898_s_at	7319	ENSG00000077721	UBE2A	-1.1514	-1.51424	-1.23309	-1.7183	0.843637	0.55767	1.33976	0.594589	0.393061	0.225847	0.777902	0.643163	0.241396	-1.4879	0.842282	0.424261	-0.615746	-0.486229	1.59343	1.61723	-0.780409	0.229705	-0.553861	-0.78276
201900_s_at	10327	ENSG00000117448	AKR1A1	-0.366424	-0.933048	1.14875	0.851307	0.530918	0.332547	-0.108109	0.209211	0.661321	0.522201	0.267965	-0.252597	-2.86404	1.30814	0.722832	1.04062	-1.21233	-1.2557	-0.884777	-0.502154	-0.62961	0.447639	-0.515743	1.48109
201902_s_at	7528	ENSG00000100811	YY1	-0.0099074	-0.592714	2.18735	1.38412	-0.696156	-0.381546	0.245014	1.24216	-1.50286	-0.29315	-0.487433	-0.348615	-0.746256	0.835935	0.517969	-0.890617	-0.300396	-1.33263	0.417762	-0.550285	1.62615	0.908704	0.413526	-1.64612
201903_at	7384	ENSG00000010256	UQCRC1	1.7268	1.34571	0.818897	0.488494	0.171857	0.675101	-1.1798	-0.297765	-0.985791	-1.14114	-0.0422102	0.032531	-1.61268	0.803311	0.726659	0.573566	0.0499614	0.149995	-1.07359	-0.482695	-2.46195	0.173156	0.408674	1.1329
201906_s_at	10217	ENSG00000144677	CTDSPL	0.205691	-0.399719	-0.232441	-0.47514	-1.17545	-0.974071	-1.44677	-0.0494109	1.7586	1.5073	0.432633	-0.504458	1.35323	0.227788	-0.695364	0.294717	0.877558	0.962865	-0.923443	-2.52762	0.392365	0.350593	0.326348	0.714194
201908_at	1857	ENSG00000161202	DVL3	-0.777805	-0.833365	-1.98174	-1.50549	0.0049859	-0.17912	1.25678	1.03626	0.644474	0.448175	0.906609	0.0167409	0.963494	-1.21364	-0.388058	0.15886	1.11328	1.41806	-0.121988	-1.24051	0.368138	0.0720016	1.30389	-1.47002
201913_s_at	80347	ENSG00000068120	COASY	0.871416	0.711221	-1.35264	-0.279594	0.647799	0.655426	0.247008	0.0541788	-1.04462	-2.42045	0.835335	0.879475	0.195448	1.37981	-0.415228	-0.855684	-0.438477	-1.31035	0.528808	1.81909	-0.625017	-0.675033	-0.454438	1.04652
201915_at	11231	ENSG00000025796	SEC63	-0.52123	-1.7488	0.741888	1.53323	-0.51361	0.544813	-1.20638	-0.424613	1.20819	1.22838	-1.03829	-0.0630999	0.259525	-0.156248	-0.94733	-0.266923	0.530386	1.68802	-1.01808	-1.58344	0.351031	1.14521	0.940816	-0.683446
201917_s_at	55186	ENSG00000114120	SLC25A36	-2.02323	0.633469	0.286516	-0.759972	-0.801123	-1.02921	1.87583	0.927612	0.533207	0.73608	-0.121164	0.338274	-0.596285	-0.370464	0.897755	-2.01281	-0.149741	0.319977	0.548571	-0.0328809	1.18287	1.37346	-1.19811	-0.558626
201920_at	6574	ENSG00000144136	SLC20A1	-0.459932	0.122877	0.619873	1.18703	-0.632573	-1.17095	1.51294	1.81248	-0.0294264	0.0824931	-0.95143	-1.24182	-0.851573	-0.187247	2.03631	-1.21876	-0.0809307	-0.519927	0.588771	1.62336	-0.176311	-0.465395	-0.77491	-0.824957
201922_at	10412	ENSG00000164346	NSA2	0.75638	0.968086	1.54198	1.30313	-0.381318	-0.846095	-1.43687	-1.22043	0.274404	0.90183	-0.923436	-0.895477	-0.0421871	-1.60407	-1.36633	-0.20474	1.43058	0.434494	-0.229886	-0.624806	1.78395	0.255616	-0.0762085	0.201399
201923_at	10549	ENSG00000123131	PRDX4	-0.38167	0.363593	2.11877	1.77131	0.13239	-0.280376	-0.332917	-0.616582	-0.445942	0.74706	-0.859577	-0.881721	-1.33434	1.21769	-0.368131	0.847556	-0.703029	-0.73778	0.539592	0.740545	-2.24352	-0.567279	0.446677	0.827682
201924_at	4299	ENSG00000172493	AFF1	1.59654	0.717747	-1.16448	-1.47278	0.510646	0.251029	-0.116525	-0.486987	-0.724891	-1.63652	1.02517	0.734159	0.766902	0.476822	-1.54013	-1.01375	1.08326	0.967398	-0.788388	-1.60499	0.512193	0.783556	0.641471	0.482557
201925_s_at	1604	ENSG00000196352	CD55	0.101302	0.37833	1.60756	1.40736	-1.24479	-0.936347	-0.0889885	-0.409336	0.714609	1.19951	-1.43192	-1.08685	-0.210442	1.14553	-0.862288	-0.0888275	0.857886	0.971904	-0.45135	-1.15326	1.64208	-0.610858	0.000721314	-1.45154
201927_s_at	8502	ENSG00000144283	PKP4	-2.72565	-1.04809	0.131404	0.35158	-0.621771	-0.086032	0.708564	0.183569	1.41162	0.0759809	0.567406	0.718055	0.333375	0.759918	2.48231	-1.03287	-1.07609	-0.225677	0.23832	0.0147827	0.110737	-0.0643664	-1.16814	-0.0389316
201930_at	4175	ENSG00000076003	MCM6	-0.85736	-0.380886	-1.09155	-0.460985	1.20699	1.61624	0.39313	0.54179	-1.81709	-1.08196	0.662629	0.75154	0.517522	1.51999	-0.0642371	0.00560622	-1.00834	-0.408875	0.595778	0.65007	-2.17089	-0.0520935	-0.250389	1.18338
201931_at	2108	ENSG00000140374	ETFA	0.712104	1.65173	-1.07447	-1.57246	1.38102	0.933825	0.291819	0.241535	-0.828422	-0.211397	-0.173818	0.0610979	-1.41257	0.573042	1.04743	-0.0873718	-0.962346	-0.844292	1.44334	1.55558	-1.40689	-0.486735	-0.814162	-0.0175906
201932_at	10489	ENSG00000132128	LRRC41	1.04823	0.780292	0.858768	1.06113	-1.16511	-1.73031	0.877515	0.853317	-0.832167	-1.52541	-0.0751363	0.134495	-0.285622	0.128088	0.605659	0.326188	-0.423398	0.0981269	1.55025	-0.981785	1.0728	-1.18136	0.657471	-1.85205
201933_at	5119	ENSG00000131165	CHMP1A	1.7573	-1.74693	0.493784	-0.068195	-0.711281	-0.482956	0.367436	1.7253	-0.61246	-0.832037	0.683456	-0.837778	0.264365	-1.21901	1.34715	-0.747806	-0.598909	-1.1119	1.19977	-0.344414	-0.122587	-0.116523	-0.128673	1.8429
201934_at	80335	ENSG00000164091	WDR82	-0.656614	-0.444534	0.675498	0.729836	-0.392662	0.409735	-0.377638	0.158904	-1.10196	-0.623425	-1.22617	0.145276	2.70375	-0.316567	0.136667	-0.150837	-0.378757	0.857184	-1.04942	-0.86106	-0.71705	1.65714	-1.00168	1.82437
201936_s_at	8672	ENSG00000075151	EIF4G3	-1.03806	-2.43443	-0.537401	-0.248843	0.417328	0.12085	0.307239	-0.518057	0.313085	0.398933	0.696626	0.663619	1.85911	1.44565	0.178879	-1.52257	-0.746979	1.50271	0.935005	0.238397	-0.408451	-0.704666	-1.22792	0.309945
201937_s_at	23549	ENSG00000123992	DNPEP	-1.85981	-0.804114	-1.60873	-0.520543	0.0234854	1.58565	-0.235682	0.697183	0.954187	0.206968	0.838885	0.91194	-0.189418	-1.77502	0.650285	-0.254258	-0.442363	-0.176733	-1.47614	-0.140035	1.70127	0.219312	0.762931	0.930756
201938_at	8099	ENSG00000111328	CDK2AP1	-1.52083	-1.4964	-1.23819	-1.23127	0.0272422	0.401311	0.970958	1.26298	0.625329	0.654194	0.592214	1.03355	-0.081091	-1.80218	1.10648	0.0619491	-0.539952	-1.1441	1.16488	1.23745	-0.620328	-0.126767	-0.328036	0.990605
201939_at	10769	ENSG00000145632	PLK2	-0.597661	-2.48802	-0.36148	-0.559314	1.1423	-0.240611	-0.481357	-0.210386	0.579082	0.0376957	1.13069	0.707287	1.34177	1.6372	-0.347674	-0.836243	0.330093	1.32118	0.021011	-0.896137	-1.36393	-0.731147	1.30645	-0.440794
201942_s_at	1362	ENSG00000108582	CPD	-0.196238	-0.742751	-1.89161	-1.48448	-0.186855	0.56514	1.23395	1.22055	0.859797	-1.04071	0.600533	0.359469	0.703206	0.678535	0.0619869	0.277435	-1.12559	-0.540244	0.991609	1.22084	1.37634	-0.503752	-0.600994	-1.83617
201944_at	3074	ENSG00000049860	HEXB	-0.502398	-0.292522	1.51475	1.53622	-1.19649	-1.61864	0.575567	0.18621	1.31923	0.0592669	0.0824744	-0.853745	-0.809925	1.04416	0.121259	-0.0900607	-1.50212	-1.10764	1.39862	1.09631	0.678121	-0.909611	-1.12189	0.392841
201946_s_at	10576	ENSG00000166226	CCT2	-1.6866	-1.80536	1.06397	0.986037	0.981419	1.20039	0.0792766	0.062224	-0.383355	-0.36998	0.593808	0.355311	-1.07715	0.314934	0.855455	0.325419	-1.39737	-1.55041	0.905829	1.60775	0.0738462	0.542838	-0.993137	-0.685153
201948_at	29889	ENSG00000134697	GNL2	-1.01832	-1.57605	1.05504	2.18757	-0.0233393	1.06097	0.003485	-0.147382	0.33157	-0.811849	0.313627	-0.400508	-0.97481	-0.40156	0.295076	-1.42316	-0.506866	0.0229114	0.912043	1.47045	-0.659436	-0.00105654	-1.34617	1.63778
201950_x_at	832	ENSG00000077549	CAPZB	-1.13703	-1.88071	-1.50597	-0.802524	0.575717	1.41998	0.515404	0.708698	0.334007	-0.136762	1.05641	0.623807	0.228979	-0.775181	1.37534	0.282418	-1.17382	-1.03242	0.960157	1.43331	0.911709	-0.212002	-0.783277	-0.986225
201951_at	214	ENSG00000170017	ALCAM	1.0408	1.31197	0.924804	0.796762	-0.868432	-0.698441	1.07783	0.935981	-1.12874	-1.23525	-1.31295	-0.635327	-0.209001	2.3346	-0.00533941	-0.0563578	0.469579	0.419805	0.603748	-0.66188	-1.39204	-0.651545	0.131889	-1.19246
201953_at	10519	ENSG00000185043	CIB1	-0.472967	-0.893706	-0.549381	-0.624455	-0.0666354	-0.458676	2.36026	2.0421	0.134236	-0.664565	-0.0178373	-0.165403	-0.622975	-0.247995	2.29923	0.299448	-0.623737	-0.279009	0.770137	1.04566	-1.14136	-0.906166	-0.615667	-0.600539
201955_at	892	ENSG00000112237	CCNC	-1.5655	-1.3689	-0.600932	-1.24098	0.612459	-0.0464548	0.206272	0.207569	1.21277	2.04965	-0.0419063	0.380844	0.195107	-2.85779	0.194131	0.359321	0.435285	0.123907	0.15605	0.761524	0.906109	0.170803	0.339227	-0.588567
201956_s_at	8443	ENSG00000116906	GNPAT	1.93188	0.868485	1.21379	0.225952	0.233521	0.028772	0.203623	-0.249601	-0.010393	-0.24237	-1.07832	-1.1952	-1.93014	1.51765	1.38244	0.380101	-0.605431	-1.18805	-0.331184	0.141571	-0.161548	-1.06025	-1.26949	1.19419
201959_s_at	23077	ENSG00000005810	MYCBP2	0.704792	0.903561	0.146734	1.426	-0.688378	-1.0682	-0.571789	-2.36242	0.986059	0.17495	-0.248906	-0.154508	0.752102	1.55038	-0.306941	-0.251014	0.797801	1.06909	-1.29702	-1.78687	-0.840285	0.49421	0.536212	0.0344337
201962_s_at	10193	ENSG00000181852	RNF41	0.968667	-0.0848162	1.45558	0.650405	-0.356683	-0.583157	0.155222	0.489343	-0.880808	-2.37435	1.27874	-0.256686	-0.461459	0.630561	-0.0165386	-2.52657	-0.0598607	-0.131399	-0.074563	0.11784	1.83572	-0.160843	0.47806	-0.0924127
201963_at	2180	ENSG00000151726	ACSL1	0.642252	0.991474	1.49447	1.43992	-0.16724	0.143544	-1.27401	-1.69834	-0.696638	-1.00258	0.286016	0.513114	-0.671985	1.58637	-1.76539	0.0276849	0.709315	0.58838	-0.539617	-1.47198	-0.779652	0.503486	0.588356	0.553049
201965_s_at	23064	ENSG00000107290	SETX	-1.43801	-1.42552	0.214878	0.242387	-0.716524	-1.27689	0.867224	1.0405	1.74035	1.05808	-0.130664	-0.388834	0.21302	-1.47146	0.901185	-0.881438	0.548698	0.113287	0.577923	1.61622	0.0988231	-0.388749	0.595641	-1.71013
201966_at	4720	ENSG00000158864	NDUFS2	1.49936	1.56775	0.00893788	-0.00390445	0.349598	0.987764	-0.597187	-0.205641	-1.19823	-2.03031	0.436045	-0.0443667	-0.769817	2.06907	0.662742	0.109687	-1.20373	-1.49154	-0.956618	0.0484336	0.0659745	0.290968	-0.490349	0.895356
201967_at	10180	ENSG00000004534	RBM6	1.04509	-0.511422	-0.0255911	0.598623	1.35496	0.50316	-0.929053	-1.05684	-1.24237	-1.46887	1.22162	-0.593109	1.10379	0.565642	-0.645168	-0.974672	0.613001	0.881245	-1.39686	-0.144425	-1.7126	0.727034	1.09349	0.993307
201968_s_at	5236	ENSG00000079739	PGM1	-1.49073	-0.380508	0.339517	1.55769	-2.03511	0.207712	1.19473	0.722434	0.455811	0.0637442	-0.0856632	0.47764	-1.02727	-1.03191	1.6773	0.0159657	-1.30678	-1.44244	1.18111	0.749096	0.207745	0.0675073	-0.682098	0.564504
201970_s_at	4678	ENSG00000132780	NASP	-0.19977	-0.773999	1.03504	1.48754	0.220988	0.82579	-0.230288	-0.374972	-1.54334	-2.0812	0.600204	0.305061	0.728953	1.37804	-0.382399	-0.784261	-1.01782	-0.381867	0.11715	1.41012	-1.68411	0.790716	-0.428168	0.982596
201971_s_at	523	ENSG00000114573	ATP6V1A	1.2191	1.40661	-0.750028	-0.721959	0.571093	0.81131	-0.868041	-0.707776	-1.11924	-1.71082	0.825496	0.941563	0.1027	1.39732	-0.789729	0.693232	-0.87467	0.263466	0.0587159	0.0440672	1.44798	0.380701	-0.646708	-1.97437
201975_at	6249	ENSG00000130779	CLIP1	-0.526649	-0.322832	1.99435	1.68749	-0.40383	0.55534	-1.17943	-1.58388	-0.265389	0.785373	-0.405705	0.00534818	-0.34019	-0.395887	-1.08939	-0.425465	-0.114018	1.4101	2.03986	-1.10995	0.358494	-0.317981	-0.966145	0.61038
201977_s_at	9812	ENSG00000081791	KIAA0141	-1.02543	0.133563	-1.5561	-1.63405	1.04509	1.4925	-0.334312	0.197229	-0.383862	-0.592128	0.873617	0.716138	1.06775	0.712039	-0.979299	-0.994995	0.904187	0.829366	-1.22854	-0.823794	1.46837	0.844854	0.397853	-1.13004
201979_s_at	5536	ENSG00000011485	PPP5C	1.41352	1.40405	0.740953	1.57738	-0.85104	-0.275713	-0.146614	0.237355	-1.76568	-0.237861	-0.630686	-0.818727	-0.64693	2.30705	-1.12907	-1.22004	-0.712573	0.0243424	-0.698819	-0.0266123	0.909071	0.658766	0.172749	-0.284857
201980_s_at	6251	ENSG00000148484	RSU1	-1.62818	-2.65223	0.33447	0.618213	-0.106664	0.222274	0.531993	0.0604262	0.794062	0.385062	0.0416895	0.339107	1.05978	-0.713457	0.608163	0.639709	-1.29095	0.174998	1.87388	0.701375	0.442105	-1.05325	-1.46761	0.0850401
201985_at	9897	ENSG00000164961	KIAA0196	1.44421	0.910664	1.08502	1.58367	-0.91844	-0.968019	-1.49113	-1.02162	0.479088	0.214365	-0.60383	-0.322579	-0.391408	2.84344	-0.755702	-0.0730087	-0.713581	-0.892342	-0.216674	-0.0249448	0.443673	-0.103031	-0.481435	-0.0263957
201987_at	9969	ENSG00000108510	MED13	0.0924694	0.481163	-1.55052	-2.53613	-0.532245	-0.11084	0.677907	0.319094	0.841348	0.551169	0.431866	0.155766	1.17896	1.31159	-0.413675	-1.47596	0.749382	1.38871	-1.09758	-1.46891	0.292129	0.297887	-0.160179	0.576613
201990_s_at	1389	ENSG00000111269	CREBL2	0.00980718	1.03152	-0.35343	-0.863893	-0.814345	-0.149084	-1.64303	-1.45372	1.28343	1.37839	0.52108	-0.0810204	1.1343	0.0194273	-1.30679	-0.445767	0.838929	1.14169	-0.592387	-1.626	1.71192	0.0345226	0.654758	-0.430299
201992_s_at	3799	ENSG00000170759	KIF5B	-1.24258	-1.63517	-0.775432	1.27107	0.299621	0.169776	-0.830718	-0.0314693	0.972179	1.04237	-0.795193	-0.0669721	1.62253	1.03556	-0.535457	0.404768	0.0131322	-0.375913	0.350662	1.24132	1.20634	-0.570027	-0.516694	-2.25369
201994_at	9643	ENSG00000123562	MORF4L2	-1.69497	-0.716221	0.182792	0.505762	0.602476	-0.290591	-0.635483	-0.838674	1.32674	2.23991	-0.433777	-0.523582	0.275622	-0.563677	0.0703956	0.469506	1.43405	0.559278	-0.635714	-0.440102	-2.13549	-0.469806	1.44678	0.264788
201996_s_at	23013	ENSG00000065526	SPEN	0.294902	0.672845	0.496899	0.2439	-2.27216	-0.782549	1.36814	-1.26187	1.36608	-0.0588306	-0.388748	-0.279613	0.601008	0.12317	-0.00037907	-1.13331	1.39341	0.84555	-0.658668	-1.19456	0.216303	0.0420061	1.68689	-1.32041
201998_at	6480	ENSG00000073849	ST6GAL1	-1.45232	-2.12786	-0.829358	-0.469676	0.261351	0.604368	0.831724	1.3085	-0.203956	-0.217312	1.16178	0.769316	0.363441	-1.29263	-0.867005	0.798106	0.846692	1.02338	-0.0143816	-0.943988	-1.58851	0.258435	1.42159	0.35831
201999_s_at	6993	ENSG00000146425	DYNLT1	-1.10384	-0.23017	-1.68493	-1.95933	1.11284	1.11761	-0.0817926	-0.170285	0.257022	0.813269	0.866191	0.653616	0.40979	-2.76638	0.919203	0.508261	0.930254	-0.0331774	-0.214886	-0.0656953	-0.334865	0.297472	-0.002287	0.762106
202000_at	4700	ENSG00000184983	NDUFA6	-0.241884	0.0263424	-1.58785	-1.90227	1.296	1.2187	-0.478864	-0.591342	-0.429605	0.108915	1.04009	1.0314	0.510372	-1.3158	-0.527142	0.915505	0.644747	0.237883	-1.54885	-1.00571	-0.507886	1.271	0.63075	1.20551
202003_s_at	10449	ENSG00000167315	ACAA2	1.57956	2.60904	-0.511122	-0.538207	-0.242435	-0.880526	0.459614	0.186489	-0.36254	-0.285788	-0.501193	-0.713933	-0.798957	1.10843	1.08924	0.358145	-1.43398	-1.44251	0.952498	0.720765	0.1061	-0.349702	-1.44859	0.339614
202012_s_at	2132	ENSG00000151348	EXT2	-0.941066	-1.42204	-0.620855	-0.459333	0.0284344	-0.0452395	2.10165	1.58185	-0.540947	-1.04524	0.702588	0.436063	0.224129	0.688546	0.807398	-0.514972	-1.20704	-0.691239	1.66654	1.52937	0.0222485	-1.11781	-0.768329	-0.414704
202014_at	23645	ENSG00000087074	PPP1R15A	0.412781	0.284512	1.24611	0.552979	-1.13088	-1.29859	0.946227	0.459608	0.963157	0.780123	-1.55506	-0.112903	-1.54807	-0.0609601	0.515996	-0.185537	-0.539286	-0.91814	0.447186	1.03326	2.237	-1.33464	-0.244273	-0.950607
202017_at	2052	ENSG00000143819	EPHX1	1.59533	1.3534	-0.702996	-0.900022	0.385243	-0.0204628	-1.7179	-1.41044	0.204486	-0.653677	0.388028	0.56386	0.915138	0.687286	-1.09379	0.75105	-0.753911	0.241242	-0.801741	-1.8992	1.33655	0.8406	-0.207686	0.899598
202019_s_at	10314	ENSG00000115365	LANCL1	0.134696	0.129731	-1.98738	-1.97295	1.25379	0.94674	-0.178598	-0.145285	0.0412295	-0.529561	0.812938	0.95581	0.538845	0.653748	-0.65875	1.17094	-0.629261	-0.488619	-0.962045	0.361218	1.83279	0.896343	-1.07135	-1.10501
202021_x_at	10209	ENSG00000173812	EIF1	0.653421	0.217688	1.9252	1.6918	-1.21216	-1.23881	-0.13659	0.16144	0.151718	0.193776	-0.988891	-1.1616	-0.257007	-2.53473	-0.55686	0.634665	0.922801	0.56124	-0.318037	0.239349	0.739674	0.513576	0.660933	-0.862611
202022_at	230	ENSG00000109107	ALDOC	0.199413	0.107285	-0.599513	-0.771278	0.66286	0.492227	1.50333	2.06723	-1.17579	-1.63856	-0.208086	-0.389932	-0.249185	-0.267438	1.68753	-0.727767	-1.22882	-0.772449	1.52872	1.3542	-0.232342	-0.30629	-0.6666	-0.368737
202023_at	1942	ENSG00000169242	EFNA1	0.395792	1.73769	-0.523507	-0.334962	-0.565335	-0.169598	-0.302074	-0.816778	1.1571	1.89198	-0.150609	-0.810144	-1.50955	-1.00184	0.00285761	-0.454391	0.502239	-0.565884	0.283942	-1.21413	2.50545	0.451449	0.248234	-0.75792
202024_at	439	ENSG00000198356	ASNA1	-0.779972	-0.792676	-0.722555	-0.954821	1.41882	0.799258	-1.12723	-1.64079	0.864563	0.723601	1.22022	0.561611	0.429972	-0.423876	-0.389289	0.83436	-1.7924	-0.551841	0.130745	0.577408	1.90226	0.841361	-1.11024	-0.0184863
202026_at	6392	ENSG00000204370	SDHD	-0.143079	0.82898	-0.0274968	-0.537925	1.1927	0.545977	-2.00137	-1.8896	-0.425235	0.624976	0.00616537	0.83377	0.992137	-0.116716	-1.87615	0.654029	0.278929	0.942981	-1.04592	-1.06674	0.0695909	1.50256	-0.309915	0.96735
202027_at	25829	ENSG00000198792	TMEM184B	-0.104911	-0.527632	1.25549	0.807309	-1.11642	-1.5558	1.18096	1.73466	-0.222464	-0.720789	-0.367303	-0.952137	0.589037	-0.278005	1.13497	0.538626	-0.748193	-0.377706	1.56205	0.950563	-0.475788	-1.88694	-0.872359	0.452777
202030_at	10295	ENSG00000103507	BCKDK	-0.905715	-0.681359	-1.29508	-1.02945	0.479946	0.477957	1.53185	1.98775	-0.588049	-0.851007	0.0164481	0.0220792	0.834629	-0.690074	2.28672	-0.799148	-0.94674	-0.586511	0.983178	0.805177	0.581569	-0.411067	-0.601737	-0.621363
202034_x_at	9821	ENSG00000023287	RB1CC1	-0.111931	-0.150098	-0.736868	-0.102193	-0.874387	-0.531319	-0.270893	-1.83068	0.778696	1.50255	0.22564	-0.0360647	2.13755	0.624944	-1.51841	-0.611219	1.05368	1.11514	-0.0534825	-1.68409	1.33725	-0.00409905	0.300273	-0.559994
202036_s_at	6422	ENSG00000104332	SFRP1	-1.30255	-1.26744	-0.66265	-0.992829	-0.759605	-0.990218	0.527722	0.787528	1.54357	1.09806	1.16954	0.274566	0.574297	-2.82894	0.0986423	0.250698	0.281958	0.219773	0.576561	-0.307707	0.955543	-0.396	0.358402	0.791075
202038_at	9354	ENSG00000110344	UBE4A	1.37243	0.634879	-0.683434	-0.84068	-0.105215	0.651678	-1.56503	-1.23973	0.0564877	-1.17447	1.03136	0.439061	1.42266	1.69921	-0.991446	-0.334842	0.680175	0.963379	-1.06835	-1.39915	0.285042	0.548631	0.682454	-1.06511
202041_s_at	9158	ENSG00000172500	FIBP	0.139979	0.0555341	-0.407757	0.436831	1.34285	1.98545	-1.06534	-1.23769	-1.21215	-1.28672	0.684998	0.294829	0.269184	0.879294	0.0902004	0.302242	-1.64299	-0.273679	-0.797075	0.387634	-0.672624	0.189294	-0.706182	2.24389
202042_at	3035	ENSG00000170445	HARS	0.788263	-0.0913001	0.0232446	1.35464	0.0544872	0.970791	-1.12522	-0.290922	-1.44121	-2.12517	0.706677	0.587257	0.588475	0.662977	2.47616	-0.137301	-1.37806	-0.798981	-0.280935	0.826915	-0.43998	-0.175348	-0.543497	-0.211951
202043_s_at	6611	ENSG00000102172	SMS	-0.441636	-0.961731	1.50785	1.51333	-0.737589	-0.873636	1.68085	0.71286	-0.231048	0.0572321	-1.05251	-1.01562	-0.158353	-0.817593	1.16451	-0.977661	-0.0023927	-0.399548	1.39218	1.85557	-0.785236	-1.1174	-0.254347	-0.0580701
202045_s_at	2909	ENSG00000160007	GRLF1	-0.557646	1.55301	2.2793	0.359288	0.0158908	-0.247718	-0.600585	-1.38721	0.226844	-0.893069	0.381321	-1.07435	-0.0550827	2.07537	-0.244508	-0.595482	-0.199478	-0.247764	-0.619741	-1.17834	-0.43901	-0.919326	1.27627	1.09201
202048_s_at	23466	ENSG00000183741	CBX6	0.0646732	0.0809158	0.418173	-0.736691	0.650916	1.2715	-1.79802	-0.408221	-1.66235	-0.738314	0.727014	0.697232	1.43317	-0.673407	-1.55586	0.942085	0.398139	0.951544	-0.75513	-0.277979	0.60403	-1.59217	0.693712	1.26503
202051_s_at	9202	ENSG00000146463	ZMYM4	1.40346	0.720503	-1.57594	-0.590163	-0.587996	0.0140924	-0.678589	-1.86372	0.509329	-0.144474	1.13589	0.844924	0.81268	1.38649	-0.808323	-1.29877	0.641384	1.17847	-1.05284	-1.33425	0.350002	0.294467	1.0589	-0.41553
202052_s_at	26064	ENSG00000039560	RAI14	-1.0287	-1.41228	0.59409	1.15422	0.442051	-0.839801	1.54425	1.13606	-0.141608	-0.723538	0.727336	0.0171625	-1.46923	0.730551	1.14973	-2.14329	-0.693657	-0.166175	1.13257	1.22472	-0.685702	0.123768	-0.369488	-0.303029
202058_s_at	3836	ENSG00000114030	KPNA1	-0.36177	-0.416825	-0.649088	-1.24092	-0.0144268	1.02804	1.19371	1.07032	-0.133723	-1.81905	1.09529	1.14762	-0.899174	0.755984	0.853609	0.507042	-0.92241	-1.24158	0.952529	1.4206	0.297931	-0.00426493	-1.13649	-1.48295
202060_at	9646	ENSG00000198730	CTR9	0.253904	0.267116	-0.68959	0.318238	0.262033	0.21879	-1.63418	-0.268415	-0.860785	-0.705386	0.240355	-0.167814	2.76573	2.21845	-1.26665	0.0846194	-0.442999	1.03302	-0.977117	-0.757983	-0.521236	0.423513	-0.469711	0.676101
202062_s_at	6400	ENSG00000071537	SEL1L	-2.52002	-1.18359	0.493202	0.307534	-0.268434	-0.224137	0.656856	0.00797204	1.75008	0.754479	-0.135977	-0.124268	0.486293	0.176704	0.0344728	0.271537	-0.136153	-0.159683	0.207982	0.229854	1.58047	0.736108	-0.278392	-2.6629
202070_s_at	3419	ENSG00000166411	IDH3A	1.63254	1.69159	0.393284	0.966062	-0.132794	0.438836	-1.71558	-1.287	-0.820353	-0.456986	-0.0870956	-0.448922	-0.173571	1.80568	-1.36753	-0.0299843	1.09735	0.935939	-0.594487	-1.03174	-1.24076	-0.0244429	0.528027	-0.0780599
202071_at	6385	ENSG00000124145	SDC4	0.674879	1.15145	-0.698583	0.117639	-0.736112	-0.372505	1.58978	1.96175	-0.436201	-0.448322	-1.08565	-1.14186	-0.576262	-0.466689	1.33628	-0.263204	0.112641	-0.526758	1.42887	0.223204	1.34807	-1.76686	-0.562739	-0.862811
202073_at	10133	ENSG00000123240	OPTN	-1.04552	-0.717116	-1.86646	-1.62254	0.268632	0.662168	-0.165216	0.0867414	0.429097	0.917545	1.30958	0.781689	0.961395	-2.1153	-0.580585	0.129668	0.991231	0.948766	-0.487202	-1.16361	1.14569	0.603514	0.673782	-0.145957
202075_s_at	5360	ENSG00000100979	PLTP	2.09641	1.70648	0.651817	0.976091	-0.69906	-0.43521	-0.368319	-0.217279	-0.598326	-0.526595	-1.12317	-0.860088	-0.602749	2.83024	0.280906	-0.506794	-0.754792	-0.56228	0.361641	0.153585	-0.78347	-0.494193	-0.0720095	-0.452834
202076_at	329	ENSG00000110330	BIRC2	1.14786	1.20326	0.362883	-1.35945	-0.254173	-2.26105	1.39758	0.0384444	0.249515	0.320215	-0.0185045	-0.697796	-0.128774	0.712467	1.24599	-2.1643	0.70277	-0.0798351	0.681075	0.854108	-0.251868	-0.226557	-0.098267	-1.37558
202077_at	4706	ENSG00000004779	NDUFAB1	-0.967674	0.425867	-0.0623332	-1.44499	1.21136	0.729125	-1.27867	-1.27264	0.692873	1.86758	0.022342	0.273939	-0.196795	-1.72787	0.52864	0.78102	-0.401196	-0.852372	-0.290108	0.955549	-1.28086	0.667253	0.00470391	1.61524
202078_at	8533	ENSG00000141030	COPS3	-1.28934	-1.52401	1.2238	0.134968	1.204	0.426081	-0.471985	-0.197306	0.646362	1.83806	-0.515132	-0.710062	-0.765433	-0.999086	-0.285041	0.150565	-0.861298	-1.19733	-0.247801	1.22934	-0.392791	0.969274	-0.442936	2.07711
202080_s_at	22906	ENSG00000182606	TRAK1	2.25934	0.388312	-0.577466	-0.51013	0.227535	-0.40273	0.659081	0.328862	-0.800649	-2.14779	0.802029	-0.0211885	-0.205206	0.323127	-0.384162	-0.452811	0.936973	1.13769	-1.46364	-0.983726	-1.54077	1.02797	1.09051	0.308838
202081_at	9592	ENSG00000160888	IER2	-0.503796	-0.368794	-0.04122	-0.276637	-0.84337	-0.838471	1.77965	1.64847	1.25894	0.233173	-0.810716	-1.54505	0.307822	-0.745712	1.59759	0.851824	-0.970862	-1.04064	0.908818	1.53702	-0.681209	-0.397562	-0.863976	-0.195288
202083_s_at	6397	ENSG00000129657	SEC14L1	2.20866	1.09963	-0.087304	0.233051	0.0347049	-0.334313	0.321179	1.02627	-0.246492	-1.5924	-1.21199	-0.791325	-0.659674	-0.861027	0.875525	-0.0924962	-0.575011	-0.858117	2.10605	1.23818	-0.182764	-1.21693	-0.600304	0.166887
202085_at	9414	ENSG00000119139	TJP2	1.46247	1.48069	-1.27534	-0.257233	0.226227	0.739577	-1.70682	-0.53499	-1.02514	-0.818135	0.710024	0.478759	0.519916	0.0395347	-0.613507	1.69846	0.663928	0.648937	-1.83616	-1.37386	-0.160859	0.285058	0.938041	-0.289573
202087_s_at	1514	ENSG00000135047	CTSL1	-1.41772	-0.287482	-1.72536	-0.932368	-0.361236	0.0182884	-0.247614	-0.272884	1.05093	1.58117	0.707129	0.466654	1.42049	-1.8132	-1.30267	0.176659	0.533912	1.92126	-0.54363	0.519804	0.212584	-0.618057	0.294832	0.618504
202089_s_at	25800	ENSG00000141424	SLC39A6	-0.869929	-0.868204	-1.29312	-0.826883	0.866423	1.77019	-0.407044	-0.331645	0.0131743	-0.496699	1.48382	1.3771	-0.417188	2.409	-0.570159	0.245315	0.313233	-0.0574125	0.0560043	-0.561653	0.275268	-0.133858	-0.0390408	-1.9367
202090_s_at	10975	ENSG00000127540	UQCR11	-0.495453	1.38674	-0.746253	-2.21127	1.51106	0.832319	-0.562295	-0.692515	-0.00510532	1.03339	-0.129511	0.227466	-0.148579	-1.03499	-0.056872	0.968426	-0.700987	0.053885	0.439994	-0.527983	-1.64953	-0.189205	0.613379	2.08389
202092_s_at	23568	ENSG00000102931	ARL2BP	0.00158054	-0.309767	-1.31588	-1.7683	1.26543	1.20345	-1.19703	-0.66928	0.368804	0.316661	1.07553	1.12201	-0.0932101	-1.07727	-1.56803	1.20424	1.17585	1.23198	-0.749207	-0.532571	-0.109141	0.384038	0.880165	-0.840058
202093_s_at	54623	ENSG00000006712	PAF1	1.75461	1.26044	0.742021	1.30294	0.0464185	-0.477693	-1.61937	-0.965528	-0.979097	-0.432088	-0.644517	0.382835	-0.370963	1.05123	0.114822	-0.700744	-0.632364	-0.732174	-0.776848	-0.103924	-0.129183	-0.732357	0.0454122	2.59613
202095_s_at	332	ENSG00000089685	BIRC5	0.393674	-0.310478	-1.63992	-0.778049	1.02852	1.03213	0.858317	0.504948	-1.3279	-1.6937	0.647377	0.704928	0.58016	-1.21013	0.155949	-0.316644	-0.0969747	-0.0413488	0.465879	1.11732	-2.29376	0.694243	0.271716	1.25375
202096_s_at	706	ENSG00000100300	TSPO	-1.57471	-1.4934	-1.23556	-0.378949	1.00366	0.967798	1.61949	0.865335	0.652559	-0.475063	0.0658901	-0.319767	0.302724	-0.495634	0.885062	0.316711	-0.909295	-0.64182	0.287939	0.215484	-1.93034	0.0798745	0.141512	2.0505
202097_at	9972	ENSG00000124789	NUP153	-1.29865	-0.569765	-1.51501	-0.739356	-0.150115	0.975453	1.80985	1.27755	-0.765342	-0.533479	0.82417	0.226831	0.457855	-0.514923	0.164328	-2.0477	0.185889	0.950847	1.07675	1.46696	-1.25903	0.17594	-0.30372	0.104657
202101_s_at	5899	ENSG00000144118	RALB	1.32138	0.800711	1.62882	1.61061	-0.888542	-1.13567	0.27871	0.0218742	-0.789467	-0.821125	-0.460564	-0.87498	-0.691757	1.17839	0.917458	-0.243184	-0.951789	-0.728944	0.644486	1.75188	0.234895	-0.328891	-1.13994	-1.33437
202103_at	23476	ENSG00000141867	BRD4	-0.30155	-2.96954	-0.195577	-0.38645	-0.205666	1.21677	-0.106248	0.242245	0.797703	0.42595	0.674064	0.0455603	0.762736	-1.63198	0.484805	1.74673	0.744625	0.609889	-0.559264	-0.582666	-1.04715	-0.971609	0.88424	0.322382
202104_s_at	6687	ENSG00000197912	SPG7	-1.26358	0.146352	-0.113164	0.913632	0.251255	0.665312	0.491006	1.43621	-1.20515	-2.28137	0.694506	-0.0863571	0.351354	1.84227	1.05497	-0.830173	0.0367517	0.301799	-0.56757	-1.48186	0.274054	0.726339	0.0717542	-1.42834
202105_at	3476	ENSG00000089289	IGBP1	1.08691	2.00296	1.18116	1.13717	-0.757363	-0.794328	-1.29344	-0.946843	-0.0509809	-0.359824	-0.466638	-0.734867	-0.003923	0.111528	-1.28142	0.649779	1.28104	0.899092	0.170336	-2.13898	-0.0748286	-0.332169	1.0478	-0.33217
202106_at	2802	ENSG00000090615	GOLGA3	-1.4918	-2.21241	1.17289	1.14416	-0.817457	-0.264918	0.53738	1.13307	0.528141	0.222532	0.189976	-0.236419	0.0948517	-0.225284	0.351421	0.0526328	1.07469	0.848062	-1.0761	-2.0433	-1.12061	0.581272	1.14203	0.415194
202107_s_at	4171	ENSG00000073111	MCM2	-0.878887	-1.01408	-1.10649	-1.07008	1.22488	1.52173	0.2576	0.512346	-1.02781	-0.94479	0.9998	1.00554	0.520243	1.51794	-1.24941	-0.260445	-0.156195	0.114231	0.169042	0.378361	-2.19624	0.322526	0.200612	1.15958
202108_at	5184	ENSG00000124299	PEPD	-1.90926	-1.25724	-1.18829	-0.765514	0.0988514	0.544426	-0.0999412	-0.251283	0.938714	0.600762	0.937503	1.34432	1.00696	-2.46132	-0.556348	1.3917	-0.267801	0.0591825	-0.277321	-0.0304185	1.13145	0.562653	-0.163062	0.611285
202109_at	23647	ENSG00000132254	ARFIP2	0.421876	1.36354	1.01753	0.264032	0.193836	0.0348919	-0.256645	1.54531	-1.67644	-0.841907	-0.223628	-0.0145415	-1.82785	-2.07779	1.07522	-1.03703	-0.509208	-0.558264	0.439713	0.667954	0.577862	0.749625	-0.551106	1.22302
202110_at	1349	ENSG00000131174	COX7B	0.0750037	0.952544	1.01621	0.262422	0.856181	0.104334	-2.24674	-1.92457	0.0207141	0.962147	-0.259006	0.203529	-0.0227687	-0.702631	-0.259886	1.62699	0.360825	-0.352072	-0.970166	0.202167	-1.85836	-0.2177	0.809002	1.36183
202114_at	6643	ENSG00000205302	SNX2	-0.426921	1.28809	0.872675	0.167146	-0.227308	0.620935	-1.68462	-2.11815	0.188026	0.587589	-0.659066	0.265977	1.12563	0.357159	-1.42281	-0.158419	-0.133981	0.407304	-0.751878	0.0715806	2.67023	-0.27528	-0.268977	-0.494926
202115_s_at	26155	ENSG00000188976	NOC2L	-0.830821	0.230065	1.00593	0.11527	-0.931745	0.165533	-1.06678	-1.34115	-1.0272	0.262137	0.0141868	1.58986	1.8147	0.494524	0.332409	0.35513	-0.128163	0.621672	0.727627	-0.119563	-1.41814	-2.19862	-0.137516	1.47064
202116_at	5977	ENSG00000133884	DPF2	1.8523	-0.478727	0.408968	0.272359	-0.270466	-1.83648	0.107973	0.295568	0.966336	-0.577278	0.413235	-1.80073	0.646951	0.0466603	-0.371019	-1.96193	-0.717885	0.376399	0.242492	1.83721	1.05612	0.264425	0.281105	-1.05358
202118_s_at	8895	ENSG00000085719	CPNE3	0.426258	1.32979	1.70153	1.38572	-1.0869	-0.989429	-0.842004	-1.26279	-0.171822	0.506021	-0.619142	-0.725269	0.348036	2.01643	-1.00642	-0.195907	0.446455	0.796307	0.295451	-0.650639	0.350269	-0.230302	0.12801	-1.94965
202120_x_at	1175	ENSG00000042753	AP2S1	0.036543	1.00593	1.81098	2.12334	-0.32566	-0.401816	-0.368307	-1.24055	-0.513715	-1.07999	-0.390394	-0.371814	-0.284542	0.60052	0.103696	0.193714	-1.23631	-1.51932	0.557472	1.11068	-1.29454	0.072443	-0.290926	1.70257
202121_s_at	27243	ENSG00000130724	CHMP2A	2.17302	1.19045	-0.813486	-0.699639	0.473831	0.405742	-0.549768	-1.42968	-0.524051	-1.17334	0.64597	0.600873	-0.299926	1.46726	0.993053	0.550363	-1.14897	-1.88103	-0.187076	-0.0316911	-0.222069	0.377175	-0.93913	1.02211
202122_s_at	10226	ENSG00000105355	PLIN3	-0.104807	0.186665	-1.72119	-1.40898	0.342428	0.498018	2.05337	1.3357	-0.356992	-0.327907	0.402623	-0.010654	-0.888277	-1.32924	1.25243	-0.545086	-0.373623	-0.794567	1.3254	1.67703	-1.04282	-0.530016	0.0244767	0.336007
202123_s_at	25	ENSG00000097007	ABL1	0.873029	0.0783678	-1.31628	-0.516486	-0.560956	0.711387	0.340348	1.14189	-0.918111	-1.71404	1.75213	0.646681	-0.517963	0.352577	-0.31578	-0.432901	1.0321	1.01023	0.690177	0.727519	-1.43357	-0.909178	1.01962	-1.74079
202124_s_at	66008	ENSG00000115993	TRAK2	-1.83772	-0.0557025	-1.65904	-1.40727	0.603565	0.588905	0.431163	0.135815	1.11063	1.34423	0.678112	-0.0509344	0.118245	-0.346317	0.161661	0.591754	0.501665	1.61006	-2.16281	-0.840924	-0.574602	0.560115	0.942824	-0.443417
202128_at	9870	ENSG00000119682	KIAA0317	-1.52493	-1.50254	-1.74658	-0.593543	-0.102928	0.941417	0.27477	0.97004	1.0459	0.40949	0.745786	0.193807	0.889312	-1.41475	0.977371	-0.269842	1.04066	1.31575	-0.499375	-1.00386	-0.943742	0.993062	0.756122	-0.951401
202134_s_at	25937	ENSG00000018408	WWTR1	1.65228	1.09997	-0.803119	0.926086	-0.424119	0.170207	1.15527	-1.41157	-0.444059	-1.83044	-0.121003	0.0601137	-0.0296206	0.722433	1.0311	-1.48566	-0.789513	-0.70377	0.929961	1.52528	0.597619	-0.29149	-1.37239	-0.16357
202135_s_at	10120	ENSG00000115073	ACTR1B	-1.10474	-0.432825	0.312191	1.33417	-0.47851	0.70644	0.88692	-0.690414	-1.65277	-0.751186	0.755308	-0.621358	1.73677	1.68055	-0.0158345	0.409399	0.306806	0.584852	-1.07902	-2.18102	0.734288	0.39558	-0.591463	-0.244132
202137_s_at	10771	ENSG00000015171	ZMYND11	-2.24814	-1.6103	-0.275496	-0.62534	0.178288	0.640877	0.357265	0.0061408	1.25102	-0.230525	0.935943	0.97497	0.645297	-0.690591	-0.691469	0.168631	-0.102448	0.220112	1.08675	0.489992	1.92031	0.122364	-0.518856	-2.0048
202140_s_at	1198	ENSG00000179335	CLK3	1.47606	1.36906	1.40171	0.725649	-0.78447	-0.823119	0.421307	0.208262	-0.160282	-1.01124	-0.448379	-0.729804	-1.64476	0.106282	0.869034	-0.184366	-0.965322	-0.570894	1.78323	1.65022	-0.677709	-0.0133682	-1.13892	-0.858196
202147_s_at	3475	ENSG00000006652	IFRD1	0.935053	0.787859	1.22786	0.921317	-0.650949	-1.54924	-0.139348	-0.469812	0.823317	0.987446	-1.38701	-1.43186	-0.0546324	2.07611	-0.334541	-0.687044	-0.189315	-0.712277	0.528398	0.52365	0.863239	0.543096	-1.22153	-1.38979
202148_s_at	5831	ENSG00000183010	PYCR1	-1.42794	-1.66286	1.10473	1.60043	0.413259	-0.350787	0.54067	0.460499	0.0838139	1.00642	-0.226484	-0.0994522	-1.4423	1.68097	-0.805214	-0.344453	-0.167282	1.01816	1.09789	0.62233	-1.88657	-0.637912	-0.478013	-0.0999121
202151_s_at	10422	ENSG00000130560	UBAC1	1.98433	1.6272	0.753034	0.264842	0.204503	0.443956	-1.18805	-1.12394	-0.858091	-1.02321	-0.0904816	-0.248337	-0.745756	-1.00837	-1.13649	0.0568664	0.650747	-0.0600295	-1.10456	-1.37606	1.13518	0.496585	0.776268	1.56985
202153_s_at	23636	ENSG00000213024	NUP62	1.2099	0.185471	0.942778	-0.214406	1.19369	1.76994	-1.25428	-0.360403	-0.703904	-1.24686	0.319867	-0.880967	-0.960817	0.951907	-0.324442	-0.767977	0.898948	0.335753	-0.840666	-0.512611	-1.90418	0.0328541	0.334884	1.79553
202155_s_at	8021	ENSG00000126883	NUP214	0.632445	-0.640933	-0.439165	0.838846	0.440656	0.640651	-0.495559	0.809891	-2.29068	-1.50649	0.33147	0.454663	1.22421	0.883687	-0.918512	-0.59844	0.563218	2.03535	-1.1741	-0.690884	-1.13662	0.355049	0.843683	-0.162437
202160_at	1387	ENSG00000005339	CREBBP	0.272011	-1.10049	-1.66773	-1.16904	-0.779479	-0.379995	0.45902	-0.339571	1.09531	1.27483	0.426363	0.177835	1.73093	-0.0146995	-0.630212	-1.32364	1.63465	1.29872	-0.288178	-1.23177	1.21769	0.113175	0.136359	-0.912095
202162_s_at	9337	ENSG00000155508	CNOT8	1.12695	0.65446	1.3247	-0.487789	0.0369629	0.242378	1.39818	0.201832	0.0844737	-1.21015	-0.120454	-1.74032	-1.51122	0.125458	0.657771	-0.173346	-0.850382	-0.380082	1.45456	1.46516	0.668435	-0.187501	-0.890205	-1.88987
202165_at	5504	ENSG00000184203	PPP1R2	-1.881	-1.15187	-1.05732	-0.896518	-0.262735	0.285199	0.550884	0.366687	1.23546	1.49171	0.0322718	0.100742	1.18649	-2.36089	0.0530798	-0.407065	1.13233	1.05355	-0.0429409	-0.552913	0.501845	1.22424	-0.0991446	-0.502083
202167_s_at	64210	ENSG00000155229	MMS19	0.948407	0.915794	1.42459	1.59976	-0.683782	-0.56292	0.412766	0.58413	-0.789212	-1.44602	-0.374107	-0.945534	-1.08387	1.89708	0.814843	-1.35417	-0.146809	-0.783106	0.687104	0.69887	0.356333	-1.18092	0.118472	-1.10769
202170_s_at	60496	ENSG00000149313	AASDHPPT	1.14528	1.36347	-1.1933	-1.31394	1.63939	-0.135206	-0.389138	-0.853069	-0.0148182	-1.1265	0.671896	0.772832	-0.566888	-0.646406	0.507188	0.108469	-1.23139	-1.29836	1.248	1.84037	-0.00612675	0.788269	-0.388819	-0.921195
202172_at	7716	ENSG00000136451	VEZF1	-1.55661	0.0358271	0.756762	0.816068	-0.39263	-0.550277	-0.611606	0.46805	1.59455	1.6566	-0.275143	-1.51159	-0.429994	-0.306296	-1.7175	-0.661162	1.0113	1.0188	-0.47277	-1.43306	0.984939	-0.14574	1.14606	0.575431
202175_at	79586	ENSG00000123989	CHPF	-2.86488	-0.716729	-0.0653692	1.14806	-0.169804	0.0490549	0.172338	0.809077	0.89012	0.44561	-0.601399	0.339581	0.564342	-0.680413	1.49709	-1.07352	0.309624	0.114622	0.742479	0.0729044	-2.18477	0.608074	0.850554	-0.256645
202176_at	2071	ENSG00000163161	ERCC3	0.966212	1.45672	-0.389035	-0.224471	-0.101118	-1.21319	0.763727	0.110856	-1.72392	-0.380244	-0.774789	-0.330455	1.8397	1.39078	-1.38032	-1.15098	-1.39019	0.815468	0.762152	-0.158529	1.18751	0.622614	-0.498996	-0.199506
202178_at	5590	ENSG00000067606	PRKCZ	2.02403	0.503293	1.3989	1.55326	-0.686465	-0.804707	-0.976713	-0.54168	-0.394244	-0.429506	-0.88498	-0.53387	-0.227306	1.8019	-0.236789	-0.83465	0.360349	0.371471	-1.72566	-1.53023	0.512591	0.512643	0.23113	0.53725
202179_at	642	ENSG00000108578	BLMH	1.31815	1.04781	-1.60801	-0.791259	-0.146212	0.437006	-1.51087	-0.739213	0.923531	1.51246	-0.472659	-0.200346	0.229612	1.07263	-2.3775	0.0557152	-0.254247	0.532083	-1.30588	0.285698	-0.105646	0.796331	0.544707	0.756107
202180_s_at	9961	ENSG00000013364	MVP	0.016559	-0.338875	-0.753606	-2.55106	-0.232075	0.137254	0.928838	0.549832	0.869427	-0.722908	0.896317	1.41086	-0.210565	-2.22691	1.10208	1.03366	0.354252	-0.188903	0.555696	-0.105013	1.27735	-0.578724	-0.521254	-0.702234
202181_at	9766	ENSG00000100647	KIAA0247	-0.648326	-1.08391	-2.15838	-1.12997	0.136991	0.521359	1.00033	1.35552	0.20851	-0.201549	1.12568	0.713635	0.160093	-0.143538	-1.66236	-0.563864	1.20849	1.03244	0.0590573	-0.881051	1.69317	-0.194886	0.43047	-0.977924
202184_s_at	55746	ENSG00000069248	NUP133	-0.315202	0.321929	0.115249	0.244174	0.350427	-0.126832	-1.24434	-1.4702	-0.69851	-1.30601	0.988782	1.17149	1.96905	2.12679	-1.70006	-1.16402	-0.150531	0.352568	-0.483692	-0.595668	0.426844	0.322134	0.05217	0.813462
202185_at	8985	ENSG00000106397	PLOD3	-0.261211	-1.25615	1.24679	1.65155	-1.31861	-0.460382	1.43844	0.971307	0.316137	-0.513239	-0.316442	-0.564437	-0.933748	2.01437	1.44669	-0.617324	-1.06879	-0.711747	0.624558	0.64018	-0.525244	-0.356065	-0.61138	-0.835237
202187_s_at	5525	ENSG00000066027	PPP2R5A	1.2418	1.94936	1.21269	1.07675	-1.24389	-1.03217	-0.346185	-0.509513	-0.422088	-0.0343532	-0.540909	-0.988897	-0.362583	1.38249	-0.122767	1.43947	0.683943	0.532637	-1.4099	-0.82488	0.724219	-1.39356	-0.335285	-0.676369
202188_at	9688	ENSG00000102900	NUP93	-1.32937	-1.5553	-0.914491	-1.60791	0.680413	1.04349	0.707868	0.695855	0.203942	-0.405335	0.98218	0.980542	0.518124	-0.546043	0.995367	-0.575998	-0.792965	-1.14129	1.1442	1.8438	-1.24331	-0.071263	-0.339044	0.726548
202193_at	3985	ENSG00000182541	LIMK2	1.73619	0.709846	-0.416372	-1.23354	0.228774	0.266135	-1.98474	-0.757672	-0.608119	-0.392874	0.733419	0.579867	1.13909	0.0750165	-0.892153	-0.139428	1.10045	1.05659	-1.16803	-2.14225	0.236138	0.445855	0.912325	0.51549
202195_s_at	50999	ENSG00000117500	TMED5	0.00116422	-0.678039	1.40786	1.87565	-0.788156	-0.628299	1.09033	0.444968	0.777615	-0.298994	-0.887346	-1.06429	-1.25246	0.0769387	1.05197	-0.135828	-1.48296	-1.02833	1.40613	1.13952	0.375451	-0.0795346	-1.60196	0.278606
202196_s_at	27122	ENSG00000050165	DKK3	-0.0839441	-0.144234	-1.60375	-1.93422	0.477713	0.539602	-0.487909	-0.268827	0.122629	-0.156817	0.721826	0.759469	2.05846	-0.978082	-1.76608	0.314226	0.882673	0.787252	-0.702886	-1.47546	0.763791	0.825239	0.807895	0.541427
202197_at	8897	ENSG00000100330	MTMR3	1.64255	-0.580535	0.230469	0.566809	-0.25693	-0.399034	1.16422	1.47717	-1.55282	-0.714618	0.497493	-1.19812	-0.876648	0.527551	0.725332	0.659868	1.37033	0.293256	-2.58018	-0.310321	-0.159553	-0.445235	0.327111	-0.40816
202199_s_at	6732	ENSG00000096063	SRPK1	-0.751122	-1.83267	-0.976028	0.269321	1.34076	-0.0677278	0.986233	1.38233	-0.0300247	-0.971	-0.829897	1.04346	0.436374	0.0363159	0.833379	-0.457835	-1.29201	-0.547633	1.47434	1.67825	0.26586	0.0472645	-0.5498	-1.48813
202201_at	645	ENSG00000090013	BLVRB	0.125553	0.767016	0.344533	-0.371316	0.725252	0.863768	-1.42068	-1.78928	-1.48794	-0.543022	0.748698	1.17356	0.863857	-0.603548	-0.341308	0.0488386	-1.40834	-1.1518	-0.385765	0.042647	0.353169	1.93045	-0.111293	1.62695
202203_s_at	267	ENSG00000159461	AMFR	-1.80322	-1.21246	-0.761994	-0.569548	-1.01494	-0.54329	1.33504	1.17932	0.597648	0.457272	0.698229	0.706808	0.931123	-0.883378	-0.4056	0.237654	1.45402	1.33473	0.893252	-0.197155	-1.78429	-0.485342	0.72056	-0.884456
202205_at	7408	ENSG00000125753	VASP	0.61107	-0.109787	0.406871	1.11037	0.59339	-1.54152	-0.739735	1.51283	-0.949255	0.821678	-1.47605	-0.96063	0.720767	0.209819	1.68981	1.16854	-1.06949	0.345575	0.397962	0.419594	-0.51538	-1.93241	-0.767622	0.0536046
202207_at	10123	ENSG00000188042	ARL4C	-0.874105	-0.371722	-0.873328	-0.674606	0.328165	0.157888	-0.114525	-0.267131	-0.613368	-1.43954	1.53366	1.24365	1.96496	-0.791421	0.571506	-1.46175	0.318025	1.75232	-0.508962	-0.736008	1.71191	-0.586093	0.0675544	-0.337082
202209_at	27258	ENSG00000170860	LSM3	-1.25172	-0.280495	0.0411457	-1.4271	1.60291	1.0343	-1.39541	-0.929848	-0.0296638	1.14814	0.696998	0.778281	0.0124573	-0.697057	-0.87419	-0.408707	0.032128	0.176504	-0.191664	1.08081	-1.88576	1.19822	-0.10298	1.6727
202212_at	23481	ENSG00000100029	PES1	-0.815644	-1.6267	1.34113	2.17232	0.156511	0.318987	-0.90307	0.400432	0.646148	-0.525305	0.169294	-0.700873	-0.633228	-2.04898	0.364864	-0.0336486	1.16767	0.334108	-0.05649	0.0475644	-1.35216	-0.225088	0.146572	1.65558
202213_s_at	8450	ENSG00000158290	CUL4B	1.41306	0.64836	1.2097	1.15696	-1.2253	-1.44119	-0.298732	-0.614487	0.216285	-0.125971	-0.785541	-1.21449	1.06135	1.48352	-0.346863	-0.983772	0.203255	0.5794	0.512632	0.320602	0.987127	0.36495	-1.08845	-2.0324
202218_s_at	9415	ENSG00000134824	FADS2	-0.15278	-0.501635	0.452779	0.583084	0.418965	0.832619	0.436252	0.828654	-0.390068	-0.443126	0.686962	0.263254	-3.01496	0.632083	1.0332	-1.11755	-0.641621	-0.947496	1.17102	0.885064	-1.32818	0.0415957	-0.975767	1.24765
202220_at	22889	ENSG00000132680	KIAA0907	0.942077	1.45571	1.6541	-0.349068	-0.462516	-1.45357	0.79352	0.19602	-0.932521	-1.41072	-0.0140099	0.398078	-0.817097	1.51314	-0.181453	-2.13748	0.0858485	0.617091	0.0290096	-0.303145	0.704906	1.00084	-0.072384	-1.25637
202223_at	3703	ENSG00000134910	STT3A	-0.56736	-1.59423	1.05232	1.23705	-0.711515	0.161024	0.249275	0.542197	1.92104	0.0238805	-0.442739	-0.426123	-1.44482	1.13311	0.692572	-0.115927	-1.71827	-1.38056	0.638913	1.08401	0.50646	0.666621	-1.20041	-0.306523
202226_s_at	1398	ENSG00000167193	CRK	0.964583	0.969488	1.65947	0.865582	-2.25543	-0.844685	0.0942401	0.361861	0.109528	-0.776827	-0.0397884	-0.532971	-0.575056	0.88825	0.881461	0.106554	-1.14535	-0.389553	0.88245	1.04996	1.00657	-0.305451	-1.46431	-1.51058
202227_s_at	10902	ENSG00000112983	BRD8	2.01116	0.866326	-0.955395	-0.873085	1.03903	-0.154657	0.0345302	-0.704454	-0.960689	-1.64027	0.737021	0.038276	0.562207	1.83906	-1.38513	-1.14519	0.584482	0.738084	-1.31162	-0.802657	0.492559	0.269045	0.450571	0.270798
202228_s_at	27020	ENSG00000156642	NPTN	0.473905	1.30637	-1.18679	-0.159569	-1.35889	-0.807435	1.84758	0.52606	-0.149282	-1.21389	-0.0792065	-0.363799	1.16494	2.66078	0.317096	-0.500333	0.549556	-0.420225	-0.108267	-0.900746	-0.246351	-1.27731	-0.153864	0.0796583
202230_s_at	10523	ENSG00000085872	CHERP	-0.958632	-1.62718	-1.27379	-0.753682	-0.578357	-0.22163	0.962053	1.15919	0.519338	-0.177764	1.1411	0.235732	1.57362	-0.107176	-1.04961	-0.534367	1.24368	0.738219	0.0223464	-0.286658	-1.6449	-0.439537	0.0633786	1.99463
202231_at	10480	ENSG00000149100	EIF3M	-0.917169	-0.471626	1.50211	1.59676	-0.228408	-0.580148	-1.59979	-1.13443	0.39447	1.15643	-0.495952	-0.0580509	0.835792	1.05915	-1.15629	-0.516914	-0.390885	-0.49266	-0.571029	-0.963718	-0.135716	0.636713	0.158756	2.37259
202233_s_at	7388	ENSG00000173660	UQCRH	0.56979	1.10124	1.4623	0.528523	0.800907	-0.548537	-2.01697	-1.46293	-0.235919	0.793342	-0.863454	-0.0855529	-0.0427459	-2.37998	0.317993	0.430992	-0.846793	-0.204448	-0.171048	0.258677	0.12412	0.910961	-0.111018	1.67055
202234_s_at	6566	ENSG00000155380	SLC16A1	-0.962987	-0.739644	0.282185	0.36417	-0.886183	-0.433639	2.1579	1.98001	0.0976951	-0.0412583	-0.284701	-0.624873	-0.908674	0.505395	1.86704	-0.438162	-0.938486	-0.767666	1.56212	0.732875	-0.315803	-0.812342	-1.11058	-0.284396
202238_s_at	4837	ENSG00000166741	NNMT	-0.702374	-0.605859	-1.81002	-2.07779	0.771439	0.661883	-0.157751	0.131552	0.620597	0.669918	1.0192	0.897052	0.582152	-1.80515	-0.444717	-1.90011	0.28955	0.048209	0.974915	0.942271	0.858743	0.786186	-0.0705133	0.320616
202239_at	143	ENSG00000102699	PARP4	1.74239	1.19938	1.18267	0.300691	-1.50927	-0.601034	-0.183212	-1.58514	0.470192	-0.609776	0.316008	0.108918	-0.83181	2.265	0.320986	0.383553	-0.398606	-1.40549	-0.440169	0.394539	0.835521	-0.240401	-0.430784	-1.28415
202240_at	5347	ENSG00000166851	PLK1	0.262806	-0.20456	-1.32393	-1.9081	1.01603	0.933418	1.08711	0.602273	-0.643067	-1.48316	0.542203	0.731892	0.387089	-1.66523	0.396015	-0.167707	-0.256441	0.238503	0.433645	1.52395	-1.98308	0.576351	0.143711	0.76029
202241_at	10221	ENSG00000173334	TRIB1	0.308779	-0.290226	0.875094	0.760762	-1.30032	-2.25061	0.87655	1.3955	0.62365	0.446007	-0.0650989	-0.740468	-0.639611	-0.0621416	0.944653	-0.742735	0.632385	0.742628	0.459042	0.616604	1.11329	-1.87369	-0.194021	-1.63602
202242_at	7102	ENSG00000156298	TSPAN7	-1.94387	-0.487473	-1.00884	-1.95239	0.789138	0.868855	0.481921	0.452151	0.275864	0.229642	0.786325	0.74802	0.760656	-2.37565	-0.634604	1.10176	0.123978	0.924834	-0.131465	-0.80363	-0.0355028	0.375201	0.24808	1.207
202243_s_at	5692	ENSG00000159377	PSMB4	1.25445	0.515609	-0.562409	-1.46598	-0.119947	0.467121	-2.0663	-1.15862	0.704805	1.05327	0.480975	0.169042	0.727981	-1.62165	-0.285557	-0.0242535	-0.941654	-1.05415	-0.0360946	0.185157	2.01261	0.885135	-0.0534611	0.933916
202246_s_at	1019	ENSG00000135446	CDK4	0.0480742	0.646082	1.17744	1.56645	0.776609	0.755511	-1.22853	-0.52335	-1.41813	-1.7876	0.00581614	0.237466	-0.255841	0.531485	-1.80944	-0.733763	-0.271205	0.349413	1.35591	0.842321	-1.55481	-0.183943	0.539157	0.934875
202250_s_at	50717	ENSG00000132716	DCAF8	0.581196	0.979264	-2.13752	-1.78508	-0.157241	-0.214611	0.383271	-0.0620537	-0.498486	-0.0866886	1.02358	1.08431	0.890065	0.470014	-1.43668	-0.364023	1.22971	1.29788	-0.109241	-2.09468	0.394368	0.159418	0.506894	-0.0536507
202251_at	9129	ENSG00000117360	PRPF3	1.09879	0.145928	1.86228	0.848689	-0.0809891	-0.700114	0.886091	-0.448547	-1.89634	-1.30791	0.0820852	0.0804858	-0.570456	0.813395	0.397679	-2.16548	0.966068	-0.31275	0.690338	0.674132	-0.977186	0.599126	0.504298	-1.18962
202252_at	5872	ENSG00000143545	RAB13	1.46739	1.41878	0.669198	0.943363	-0.995206	-1.54077	0.077579	-0.0487967	0.367496	0.675267	-0.943852	-1.01489	-1.07555	-1.09106	0.50341	-1.04569	-0.724839	-0.374584	0.330418	-0.62983	0.720381	0.723619	-0.696208	2.28438
202253_s_at	1785	ENSG00000079805	DNM2	-0.533013	-0.656833	-0.0188067	-0.0849122	-0.206028	1.29229	-0.410371	0.846224	0.355947	0.706579	-2.69146	0.267212	1.13317	-0.794366	1.01211	0.589409	0.727929	0.108647	0.903878	0.895516	-0.121567	-0.615265	-0.295836	-2.41045
202255_s_at	26037	ENSG00000197555	SIPA1L1	-0.233224	-0.145897	1.21142	1.2277	-0.827388	-1.61098	1.02786	0.444563	1.21233	0.655236	-0.910219	-1.27996	-0.771441	1.24648	1.5833	-0.01651	-0.701313	-0.738507	1.20261	0.508307	-0.56393	-1.74059	-0.395251	-0.384601
202256_at	10421	ENSG00000169217	CD2BP2	0.225258	-0.317302	-1.64331	-0.466559	0.0268894	1.107	-1.47252	1.47069	-0.351378	-0.824562	1.63733	0.65718	-0.0487149	-0.421749	0.0801249	-1.11581	-0.357745	1.42399	0.18766	-0.680332	-1.58944	1.38239	-0.272796	1.36371
202260_s_at	6812	ENSG00000136854	STXBP1	-1.2321	-1.16395	-0.103909	0.029227	-0.195684	0.816	0.657843	0.635833	-0.732863	-1.36945	0.181515	0.0974463	2.38009	-2.30062	1.09515	-0.441167	-0.178554	0.548915	1.35377	0.943593	-0.482658	-0.590052	0.279788	-0.228173
202261_at	6944	ENSG00000163159	VPS72	2.21314	-0.00444786	0.828989	-0.606678	-0.725347	-0.292191	-0.209025	0.381821	0.155715	0.0423115	0.930986	-0.579156	-2.13612	-0.468448	0.836287	-0.237812	-0.405974	-0.851479	1.16255	1.2482	1.4363	-0.0474444	-1.18719	-1.48499
202263_at	51706	ENSG00000159348	CYB5R1	-0.93083	-0.917452	-1.8032	-1.55275	1.01502	0.892749	0.229975	0.692923	-0.391669	-0.0521849	0.864223	1.02116	0.932034	-2.57418	0.103874	1.41141	0.548884	0.289614	-0.344018	-0.614191	0.52472	0.35586	0.648096	-0.350061
202264_s_at	10452	ENSG00000130204	TOMM40	0.247604	-0.0958758	1.37922	2.1821	-0.408485	0.553683	-0.438583	-0.458071	-0.000235968	-1.37501	-0.834515	0.640409	-1.39224	1.25664	-0.197962	0.511815	-0.685063	-0.955459	-0.0133712	0.557887	-2.18241	0.299072	-0.015247	1.42409
202265_at	648	ENSG00000168283	BMI1	0.89529	1.14139	1.65408	1.57815	-0.77427	-1.02643	-0.418073	-1.41437	-0.0462873	0.328721	-0.537569	-0.820885	-0.559751	1.79211	-0.862884	-1.45853	0.337236	0.106606	-0.258075	0.113273	1.62878	-0.114035	-0.0610288	-1.22345
202266_at	51567	ENSG00000111802	TDP2	-0.324156	-0.386067	1.26351	0.844474	-0.354739	-0.967114	0.0210901	-1.69824	1.08843	2.01684	-0.368751	-0.52644	-0.608844	-1.19301	-0.758111	0.648687	0.266805	-0.116144	0.129676	0.0325831	2.31883	0.208348	0.0468261	-1.58449
202268_s_at	8883	ENSG00000159593	NAE1	-2.2834	-1.45336	0.125802	-0.680142	0.551161	0.525574	-0.0851661	-0.680063	0.616953	1.35329	0.617531	0.95002	0.441802	-1.61406	-0.11992	-0.541292	-0.212602	0.236148	1.35509	2.03115	-0.892187	-0.470343	-0.352863	0.580882
202269_x_at	2633	ENSG00000117228	GBP1	-1.15789	-0.750924	-2.02344	-1.57673	0.970433	0.810829	0.251103	0.775411	0.475845	0.63175	0.634661	0.872457	0.0864886	-2.63231	-0.163795	-0.284284	0.61034	0.539317	-0.200385	-0.467276	1.03232	0.516784	1.07815	-0.028861
202272_s_at	23219	ENSG00000143756	FBXO28	0.541294	1.05423	-0.081911	-1.64137	0.954126	0.866193	-1.62872	-1.06657	0.555382	0.202982	1.1059	0.292248	-1.1538	-1.13903	-1.17906	0.755206	0.0885969	0.0892188	0.162418	1.33606	1.11553	0.585283	0.126509	-1.94073
202275_at	2539	ENSG00000160211	G6PD	1.1535	1.14703	-0.151209	0.157109	0.841639	1.04985	-1.75099	-1.02682	-0.965816	-0.974594	-0.624443	1.277	-0.132252	0.937943	-0.0146091	-0.650489	0.164461	0.103589	-0.861783	0.376091	-2.15877	0.651169	-0.29619	1.74858
202276_at	7979	ENSG00000127922	SHFM1	0.623944	0.853351	-0.145006	0.401259	-0.495032	-0.814289	-1.74908	-2.00869	0.123726	0.855099	0.152753	1.25831	0.943652	-0.936445	1.11892	-0.599934	-0.283816	-1.16814	1.05281	1.88337	-0.869604	-0.312744	-0.650878	0.76646
202278_s_at	10558	ENSG00000090054	SPTLC1	0.705252	-0.92602	-1.62242	-2.14297	0.50373	-0.0510935	0.98273	0.25272	-0.124334	-0.138831	0.450203	0.728112	1.38292	0.306459	-0.0684626	0.349544	-0.097016	0.26393	0.946419	0.695092	0.730905	-0.213817	-0.0506579	-2.8624
202279_at	9556	ENSG00000156411	C14orf2	0.115472	0.344959	1.11045	-0.306727	0.431389	-1.04725	-0.775055	-0.980213	1.43462	2.03695	-0.58079	-1.12209	-0.661709	-2.4639	0.0806644	-0.0504503	0.0344723	-0.491334	0.52554	0.551833	-0.252387	0.327744	-0.0981151	1.83593
202281_at	2580	ENSG00000178950	GAK	0.769271	0.171728	0.571703	2.20828	-1.91238	-1.54442	0.407587	0.206334	-0.353628	-0.478057	0.246638	-0.0679189	-0.225144	1.72503	0.910356	-0.464283	0.788185	-0.394444	-1.21727	-0.727224	-1.65848	-0.244145	0.555152	0.727123
202282_at	3028	ENSG00000072506	HSD17B10	1.3779	0.495681	0.725387	0.984535	0.213922	0.8184	-2.12666	-1.57121	-0.623055	-0.785391	0.158187	0.404348	-0.0720471	1.34326	-0.945524	1.08168	-0.627007	-0.644424	-0.0635651	0.289154	-1.93893	-0.0124634	0.134981	1.38284
202283_at	5176	ENSG00000132386	SERPINF1	1.64993	1.80249	-0.655986	-1.02784	0.770947	0.272612	-0.153531	-0.538577	-1.59504	-0.932518	0.484316	0.43796	-0.514766	0.204387	-1.14619	-1.98023	1.43455	0.589552	-0.477338	-0.616187	0.935729	0.929379	0.51999	-0.393645
202284_s_at	1026	ENSG00000124762	CDKN1A	0.805476	0.994205	0.535215	0.209817	-1.13455	-1.34353	1.53041	1.50824	0.155655	-0.537356	-1.09946	-0.930063	-0.69406	1.04556	0.604617	1.99635	-0.662331	-1.42542	0.342492	0.693399	-0.542199	-0.70895	-1.02007	-0.323458
202289_s_at	10579	ENSG00000138162	TACC2	0.431197	0.253829	1.54423	1.45326	0.346207	0.520557	-1.56014	-0.927504	-1.31868	-1.39999	0.324086	0.522849	-0.1899	0.721564	-1.41094	0.76013	0.835363	0.642936	-1.72157	-1.36551	-0.313665	0.269821	0.832153	0.749712
202290_at	11333	ENSG00000106244	PDAP1	-0.651644	-0.822377	-1.3054	-0.072468	0.456712	2.13237	1.10272	0.295689	-0.694075	-0.397825	-0.994587	1.36843	-0.417558	-0.344789	1.34221	-0.635411	-0.305072	-1.22214	0.780293	1.59641	-0.915376	1.19595	-0.795785	-0.696295
202293_at	10274	ENSG00000118007	STAG1	-0.278292	-0.311343	-2.08598	-1.70967	0.922481	1.22199	0.793006	0.676554	-0.33586	-0.607825	0.909606	0.529335	0.275993	0.514615	1.00024	-1.52883	-0.956525	-0.336996	-0.421078	1.96662	0.52346	0.33465	-1.17726	0.0811183
202298_at	4694	ENSG00000125356	NDUFA1	0.439805	1.66039	0.661907	-1.24787	0.446925	-0.0780778	-1.73963	-1.33133	0.192019	1.53402	-0.429968	-0.139058	0.0308706	-1.2391	0.580937	1.42838	0.0147335	-1.03725	0.132093	0.538896	-1.70448	-0.285961	0.102038	1.46971
202300_at	10542	ENSG00000134248	HBXIP	0.0705562	1.04691	0.0557469	-2.1521	1.44059	-0.124581	-0.95361	-0.799746	-0.0330303	1.55505	-0.623069	0.596826	-0.0795466	-1.74117	-0.0556601	0.492171	-0.583251	-1.14096	1.21623	1.1529	1.23291	0.476183	-0.988242	-0.0611001
202302_s_at	65117	ENSG00000111011	RSRC2	1.59092	0.449894	-1.54869	-1.1777	0.769869	0.992961	0.175491	0.175096	-1.31128	-1.22638	0.216712	-0.152298	1.04541	-0.672592	1.34086	-0.446982	0.22589	-0.651285	0.779552	0.725381	1.33935	0.293663	-1.14164	-1.79219
202305_s_at	9637	ENSG00000171055	FEZ2	-1.22296	-0.962828	-0.988706	-0.827783	-0.741218	-0.806455	2.02873	0.452644	0.506603	0.462775	0.35058	0.235153	1.51347	-0.952599	1.34892	-0.417306	-0.982772	-0.452425	0.36576	1.89339	1.15877	-0.49526	-0.712915	-0.753563
202306_at	5436	ENSG00000168002	POLR2G	0.55745	0.527141	1.75304	-1.37252	0.796971	-0.478001	1.57118	-0.513143	-0.954321	-0.112382	0.331557	-0.778389	-1.32858	0.791884	0.762378	-0.633199	-1.42193	-1.88895	0.998621	1.24213	0.21674	0.428672	-0.673165	0.176813
202308_at	6720	ENSG00000072310	SREBF1	-0.877472	-1.63113	-0.605535	-0.203473	1.06513	1.35989	-0.0129796	0.477962	0.146501	0.191821	1.25301	0.680862	-1.8446	-0.413628	-0.395192	-0.692343	0.963099	0.986391	-0.376644	-1.72401	-0.741556	1.60551	-0.378801	1.16718
202309_at	4522	ENSG00000100714	MTHFD1	-2.09906	-1.16419	-0.531727	-0.158442	0.924148	1.65096	-0.591075	-0.472986	0.163099	-0.163279	0.809161	1.19184	0.441549	-0.332601	-1.24864	1.03576	0.212302	0.480022	-0.00825705	0.109312	-2.32062	0.167119	0.640058	1.26555
202310_s_at	1277	ENSG00000108821	COL1A1	-0.198699	0.265973	-1.72061	-2.47666	0.732436	0.724313	0.644948	0.693387	-0.0522703	-0.472882	0.584256	0.610123	0.665678	-1.93848	-0.609581	0.531323	1.04615	1.04646	-0.400383	-1.38367	-0.13196	0.0938027	1.21046	0.535883
202313_at	5520	ENSG00000221914	PPP2R2A	1.25974	0.258648	1.89428	1.29648	-0.934902	-0.827441	0.598262	0.374591	-0.559519	-0.469697	-1.33823	-0.641409	-0.910804	0.913038	0.953389	0.110118	-0.193058	-0.290141	1.16929	1.20287	-2.14431	-0.229356	-0.765587	-0.726252
202316_x_at	10277	ENSG00000130939	UBE4B	2.14651	0.44545	-1.48463	-0.558859	-0.677878	-0.402423	-1.17643	-0.151453	0.887354	-0.979844	0.709653	0.328324	0.914228	0.739091	-0.147086	-0.801664	-0.364197	-0.493966	-0.116032	0.189826	2.25605	0.94852	-0.666418	-1.54412
202320_at	2975	ENSG00000077235	GTF3C1	0.397314	0.183437	-2.16702	-1.52907	0.794038	1.12052	0.64932	0.386767	-0.748263	-0.95971	0.77161	0.850693	0.250361	0.499264	-1.6111	-0.89387	0.651625	1.62184	-0.755795	-0.960008	-0.0347636	-0.326898	1.41339	0.39631
202321_at	9453	ENSG00000152904	GGPS1	0.0971131	1.03859	0.80939	1.26298	-1.13956	-1.30667	-1.34905	-1.55725	0.764852	0.913436	-0.350129	0.206822	0.609468	1.23243	0.0768213	-0.745957	-0.207977	0.781615	-0.477712	-2.3405	1.07925	0.44623	-0.486435	0.642237
202323_s_at	64746	ENSG00000182827	ACBD3	-0.481253	-0.586857	1.29171	0.817781	-1.92982	-1.14573	1.08502	0.906311	0.716081	1.01152	-0.820102	-0.516786	-0.347866	-0.30943	0.844665	-0.249093	-0.691805	-0.584389	0.664566	0.963435	1.77566	0.43334	-1.4194	-1.42755
202325_s_at	522	ENSG00000154723	ATP5J	-0.307861	0.154634	-0.183744	-0.496059	1.21056	0.705021	-1.65464	-2.08972	-0.422357	1.05854	0.161789	0.837983	1.02585	-1.903	-0.137308	0.905283	-0.1521	0.00882014	-0.0174821	-0.0480576	-1.1932	0.219333	0.207239	2.11048
202329_at	1445	ENSG00000103653	CSK	0.0760267	-1.63848	0.606903	1.83475	0.895599	-0.661016	0.607738	-0.012707	0.269749	-1.81747	0.644784	-0.847585	0.041707	0.778446	0.539898	-0.716263	-0.717719	0.610757	1.37632	1.31068	-1.93213	-0.661599	-0.610281	0.0218873
202330_s_at	7374	ENSG00000076248	UNG	-0.959976	-0.536142	-0.631503	-0.247314	1.0592	1.50688	0.0200821	0.781595	-1.81661	-1.34306	0.914591	0.898297	0.353957	0.146251	-0.10619	-0.868449	0.136417	0.147029	1.53707	0.372042	-2.34216	0.0589339	-0.319874	1.23893
202332_at	1454	ENSG00000213923	CSNK1E	0.158217	0.511912	0.668384	0.975667	-1.5394	-1.54802	1.5375	1.27989	-0.296333	-0.847605	-0.494396	-0.895207	0.489383	-0.395928	1.85727	-1.52038	-0.659051	0.0578616	0.624654	1.58311	-0.127493	-1.0049	-0.420186	0.00504194
202334_s_at	7320	ENSG00000119048	UBE2B	-0.066776	0.975513	1.46053	0.844771	-0.869719	-0.580703	-1.05439	-1.41664	0.745101	0.963769	-1.21794	-0.769125	0.985604	0.0700682	-1.44902	0.0207049	0.550548	0.741853	-0.688098	-1.41924	2.17492	-0.080465	0.405803	-0.327078
202337_at	11243	ENSG00000160783	PMF1	1.32587	1.24002	-1.59045	-1.73932	0.958715	0.922834	-0.927897	-0.554668	-0.305052	-0.282801	0.0499277	0.745212	0.157604	-1.74323	0.346567	-0.622498	-0.440528	-0.527078	0.487749	0.489477	-0.324663	1.89157	-0.822076	1.2647
202344_at	3297	ENSG00000185122	HSF1	1.01085	0.189868	1.48808	2.25267	-0.614278	-0.91938	-0.31525	-0.244096	-0.0413691	-0.0392865	-1.01076	-1.23108	-0.525967	2.08057	-1.53517	-0.57439	-0.405975	-0.355385	0.516414	-0.527221	0.231098	0.394881	-1.00298	1.17815
202345_s_at	2171	ENSG00000164687	FABP5	-1.47079	-1.49884	-1.55828	-1.05105	0.687515	0.9333	1.09267	0.526001	0.811127	0.949704	-0.0853208	0.311018	0.352942	-0.933617	1.47658	1.67163	-0.86532	-1.27296	0.667679	0.78947	-0.757807	-0.221317	-0.720511	0.16618
202347_s_at	3093	ENSG00000078140	UBE2K	0.719047	0.721448	0.771373	0.58997	0.69874	1.29089	0.206653	-0.033813	-1.24382	-2.34049	-0.121402	-0.112286	-1.14631	-0.0296499	1.26923	0.814616	-0.809422	-1.54627	1.02721	1.60937	-0.860437	-0.571617	-0.371096	-0.531937
202348_s_at	1861	ENSG00000136827	TOR1A	-0.776034	-1.97194	-1.29949	-1.01795	0.198338	-0.0598642	0.486391	0.400547	1.68099	1.04763	0.836343	-0.0402035	0.515257	-0.823823	0.843893	0.496629	-1.41615	-0.244079	1.05386	1.87453	0.218685	0.028936	-0.934575	-1.09791
202350_s_at	4147	ENSG00000132561	MATN2	-0.88569	-0.72235	-1.84572	-1.35557	1.00777	1.056	-0.720576	-0.31383	0.373568	0.493963	1.05582	1.03939	0.817225	-1.92899	-0.981077	0.476477	0.834642	0.888746	-0.445407	-1.42749	0.421237	0.73382	0.921166	0.506876
202351_at	3685	ENSG00000138448	ITGAV	-0.700764	-0.320501	-1.85459	-1.61218	-0.386355	-0.455239	1.61456	1.26663	0.653633	0.69666	0.466207	0.227137	0.404803	0.108748	1.28441	-0.884072	-0.371474	-0.449853	1.53809	-0.813682	1.74021	-0.932933	-0.632353	-0.587098
202352_s_at	5718	ENSG00000197170	PSMD12	0.980673	0.812861	0.101184	0.0317251	-0.283747	0.617151	-0.740103	1.09358	0.247441	-1.1585	0.631182	0.27938	-2.61283	-0.990881	0.114423	0.715554	-0.690434	-1.4565	0.908745	2.08812	0.669356	-0.53298	-0.625657	-0.199742
202355_s_at	2962	ENSG00000125651	GTF2F1	1.12932	-0.510106	0.576887	1.65493	-1.16619	-0.536248	-0.204178	0.959232	1.29241	-0.545356	-0.358534	-1.69636	-0.595807	-0.66944	0.319893	0.128642	-1.71135	-0.498641	0.923995	0.15606	1.9993	0.797857	-0.447149	-0.999163
202360_at	9794	ENSG00000161021	MAML1	-0.857453	0.101547	0.201346	0.555173	-2.69046	0.976252	0.27283	0.55756	-0.870511	0.248923	-0.215109	0.345571	1.37433	0.957293	-0.982815	-1.22345	1.61363	1.45795	-0.0688296	-1.24328	-0.751472	0.455262	-0.0909444	-0.123358
202361_at	9632	ENSG00000176986	SEC24C	0.156225	-0.851376	1.05101	0.977921	-1.25543	-0.483301	0.445644	1.98946	-1.44985	-0.323662	0.583381	0.239177	-1.07919	0.881037	-0.933496	0.329925	0.846076	1.58931	-0.872824	-1.91609	-0.513493	-0.18845	0.847943	-0.069932
202362_at	5906	ENSG00000116473	RAP1A	0.397938	-0.0124071	1.18559	0.537149	-1.19366	-1.13421	-0.662625	-0.800864	0.614358	1.34314	-1.04781	-0.902221	1.67563	-2.20785	0.177768	0.350906	-0.170128	-0.965436	1.01475	0.0518497	1.7878	-0.396491	0.26418	0.0926568
202363_at	6695	ENSG00000152377	SPOCK1	1.8894	1.85837	0.03108	-0.221465	-0.372708	-0.1679	0.54139	0.601088	-0.97232	-1.2101	-0.257667	-0.269395	-1.44977	2.50085	-0.567614	0.63778	-0.388642	0.0114412	-0.0613989	-1.2231	0.787282	-0.564895	-0.913087	-0.218609
202364_at	4601	ENSG00000119950	MXI1	1.08523	1.20793	1.29197	1.09295	-1.28759	-1.31895	-0.284667	-0.552596	0.602226	0.685014	-0.965032	-1.15671	-0.399781	0.871432	-0.827818	-0.778665	0.607281	0.667436	0.167109	-0.273272	1.95533	-0.814383	0.151047	-1.7255
202365_at	84747	ENSG00000175970	UNC119B	1.27725	-0.0848325	-1.71643	0.401698	-0.363823	0.973584	-1.33568	-1.03194	-0.504313	-0.475362	0.747374	0.508471	1.604	1.61444	-0.995353	0.766595	0.699085	0.421513	-1.21661	-1.68824	0.158009	-0.815148	0.642626	0.413078
202367_at	1523	ENSG00000160967	CUX1	-0.0720563	0.560733	1.64135	1.87229	-0.213432	0.886274	-0.945902	-1.08579	-0.132271	-1.28009	-0.834703	0.389242	-0.785656	-1.50447	0.289872	-0.0829834	0.252185	-0.780887	1.72812	1.66276	-0.906647	0.374249	-0.215354	-0.816844
202369_s_at	9697	ENSG00000065308	TRAM2	0.781842	-0.105099	0.0761128	-0.86392	-0.643151	-0.401596	1.45154	0.859954	1.00346	-0.188492	-0.305771	-2.44918	0.784294	0.247909	0.788888	-2.12215	-0.597683	0.507686	1.51556	0.999743	-0.0803575	-0.939986	-0.615178	0.295569
202371_at	79921	ENSG00000133142	TCEAL4	0.114111	0.0555587	-0.193324	0.227923	0.609486	0.525878	-1.94342	-2.11436	-0.171341	0.0774494	0.792227	0.361144	1.65867	-1.08341	-0.733021	0.0901875	1.31047	1.22812	-0.566369	-1.06361	-1.19533	-0.235511	1.27522	0.97326
202374_s_at	25782	ENSG00000118873	RAB3GAP2	1.45958	0.243099	0.429009	0.805675	0.172282	-0.638169	1.17593	1.13109	-0.813469	-1.47752	0.170938	-1.23978	-1.41867	0.733307	1.02404	-0.116093	-0.96157	-0.524438	0.765912	1.21762	1.11805	-0.420117	-1.15777	-1.67894
202375_at	9871	ENSG00000150961	SEC24D	-1.43976	-1.21049	1.47589	1.61237	-0.409749	-0.953731	0.283303	0.211168	0.852311	1.1917	-0.622196	-0.529539	-0.461279	1.84604	1.13206	-1.06373	-0.99407	0.255631	0.463707	0.24119	-1.72455	-0.192395	-0.366101	0.402206
202376_at	12	ENSG00000196136	SERPINA3	1.49297	2.01906	-0.106717	0.316877	0.212774	0.0371456	-1.23684	-1.19949	0.214203	0.403886	-0.0195056	-0.507846	-1.62652	0.107952	-1.79711	0.734562	0.721336	0.154016	-0.780784	-1.68491	1.43623	0.212943	0.740962	0.154812
202378_s_at	54741	ENSG00000213625	LEPROT	0.804677	1.38449	-2.27486	-1.82172	-0.366127	-0.304511	0.107233	0.241543	0.502025	0.17699	0.681095	0.616132	0.253029	-0.0378039	0.0171953	0.0554054	1.25765	0.718109	-0.52391	-1.69858	1.29856	-0.5836	0.98124	-1.48427
202380_s_at	4820	ENSG00000114857	NKTR	1.51393	1.02308	-0.156625	0.191077	0.877158	-0.635041	1.34405	0.0299947	-2.00391	-1.2047	0.0305664	-0.198059	-0.811519	0.516787	-0.0114915	-0.843381	0.802426	1.13249	-1.16584	-1.18118	-0.275727	1.23653	1.15327	-1.36389
202381_at	8754	ENSG00000168615	ADAM9	-0.306025	-0.0227718	-2.34015	-1.74643	0.273658	0.834734	1.27494	0.563006	0.018444	-0.039053	0.672112	0.868711	-0.0511801	-1.17987	0.647504	-0.598792	0.214941	-0.826545	1.36212	1.50716	-1.64218	0.181848	-0.400022	0.733834
202382_s_at	10007	ENSG00000113552	GNPDA1	1.00926	1.73686	0.986069	0.537239	-0.414646	-0.826907	-1.74915	-1.31529	0.290065	-0.4194	0.963161	-0.176738	-0.620525	-0.878248	-1.68343	-0.568561	0.947954	0.939966	-0.178631	-0.671571	1.71552	0.133646	-0.675334	0.918698
202383_at	8242	ENSG00000126012	KDM5C	1.06032	0.505491	-0.599117	-1.09707	0.954285	-0.0492307	-0.665498	0.213194	0.610171	-1.26105	1.05192	-1.92231	1.19889	-0.401714	0.283311	-0.768774	0.950214	2.11344	-0.376476	-0.894004	-0.79617	-1.04718	1.22419	-0.286834
202385_s_at	6949	ENSG00000070814	TCOF1	-1.9161	-1.82751	0.685689	0.326777	-0.177336	0.450584	-1.24287	1.0265	0.326662	0.703066	-0.0955215	0.857398	0.88266	1.81698	-0.4562	-1.63761	0.229217	-0.0846398	0.261247	1.67221	-0.5615	-0.985518	-0.0266431	-0.227542
202386_s_at	9665	ENSG00000166783	KIAA0430	-0.448308	-0.733156	-2.22305	-1.29942	-0.0248312	0.0713148	-0.202361	0.338657	1.37122	1.06367	0.828974	0.115819	1.14147	0.0384864	-0.508264	-0.204217	0.911041	0.49368	-0.752306	-0.522661	2.34661	-0.0546647	-0.0981589	-1.64954
202388_at	5997	ENSG00000116741	RGS2	1.09521	0.938289	1.26739	0.443631	0.128101	-0.208134	0.645916	0.808295	-1.05061	-1.59493	-0.340598	-0.201765	-1.93078	1.46601	1.22386	1.33678	-0.189156	-1.72661	-0.558261	-0.258721	-1.22734	-0.21223	-0.104645	0.250318
202391_at	10409	ENSG00000176788	BASP1	0.370881	0.0625321	-2.02085	-2.1877	0.751251	0.797279	-0.106466	-0.0635585	-0.0495291	-0.131397	1.00509	0.624245	0.948216	-1.05114	-1.3558	-0.841458	0.652441	1.20808	-0.931633	-1.04229	1.05711	0.687684	0.990435	0.626576
202393_s_at	7071	ENSG00000155090	KLF10	0.175195	-0.112963	-0.342833	0.00576194	-0.705625	-0.286688	2.21175	2.13353	-0.202323	-0.589137	-0.371431	-0.942278	-0.972965	-0.801676	1.23216	1.01155	-1.40652	-1.02028	1.14385	0.992163	-0.142893	-0.166949	-1.30277	0.46136
202394_s_at	55324	ENSG00000161204	ABCF3	-1.43618	-1.55807	-1.0572	-0.832549	0.118858	1.06631	-0.0890011	-0.163431	0.237051	-0.145421	1.31358	1.1875	1.35855	-2.18987	-0.412945	0.992211	-0.177101	-0.303069	-0.34395	0.168735	0.762094	0.650559	-0.770392	1.62373
202395_at	4905	ENSG00000073969	NSF	-1.19275	-1.14736	-0.517378	-1.25155	1.2346	1.76483	-0.627734	-0.420612	-0.21471	-0.277503	1.31364	0.769664	0.566874	-0.111726	-1.27994	1.29938	-0.243368	-0.00558506	-0.889438	0.293492	-1.81933	0.739852	0.628794	1.38788
202396_at	10915	ENSG00000113649	TCERG1	-0.502246	0.718666	0.960898	1.23743	-0.157376	-0.142808	1.72339	0.543547	-0.761478	-1.83942	0.197967	-0.82868	-1.1499	0.219151	0.692906	-2.42911	0.419703	-0.0486534	0.508332	0.703746	-0.891277	1.44161	-0.183558	-0.432847
202397_at	10204	ENSG00000102898	NUTF2	-0.289451	-0.194145	-1.36619	-2.32412	0.875503	0.825179	0.973592	0.696576	0.189469	0.176641	0.259855	1.11936	-0.942261	-0.314386	1.16033	0.0622587	-1.37185	-0.812601	0.396056	1.95035	-1.26794	0.754529	0.013585	-0.570328
202401_s_at	6722	ENSG00000112658	SRF	-1.21915	-1.12735	-0.986725	-1.96716	0.816356	0.820754	0.586552	1.32181	0.0133983	-0.219915	0.453944	0.506058	1.00142	-0.423867	-2.18651	-0.349551	1.54573	0.659587	-0.30484	0.515221	-0.918195	-0.134677	0.63645	0.96065
202402_s_at	833	ENSG00000110619	CARS	-0.102119	-0.60593	1.70444	1.8124	-0.507946	-0.889739	-0.259774	0.306501	1.03209	0.560999	-0.892404	-0.718015	-1.4405	0.0809583	0.306076	0.373907	-1.10262	-0.130559	0.233212	1.80911	-0.659145	-1.65793	-0.673452	1.42044
202406_s_at	7073	ENSG00000151923	TIAL1	1.37112	1.28857	1.43953	-0.24751	-0.909035	-0.867086	1.24483	0.163825	-0.5187	0.195125	-1.27123	-1.01098	-0.878466	-0.571447	0.493178	-2.16647	-0.291075	-0.31315	1.23947	1.05417	0.509288	-1.15873	0.730973	0.473798
202407_s_at	26121	ENSG00000105618	PRPF31	1.72171	0.955771	-0.973815	-0.417601	0.0154686	0.629345	-0.0579106	-1.79934	-1.18722	-0.967188	0.96963	0.606591	0.504561	1.12578	0.343151	-0.784951	-1.92322	-0.678254	0.396251	0.701205	1.6129	0.480873	-0.667307	-0.606427
202412_s_at	7398	ENSG00000162607	USP1	-2.06727	-0.243252	0.347886	0.186913	1.00653	0.74554	-0.892479	-1.93105	0.317096	0.683332	0.976103	0.612851	0.2578	2.03935	-2.0472	-0.439889	-0.451064	-0.0148391	0.0996933	0.296301	-0.238447	0.540731	-0.678832	0.894194
202414_at	2073	ENSG00000134899	ERCC5	0.710751	-1.47149	-1.60603	-1.44271	-0.055218	0.0997838	0.902142	1.81305	-0.385337	-0.196884	0.640096	0.420451	0.571391	-1.60521	-0.790979	-0.763641	1.3636	1.00871	-0.781925	-0.962067	1.1545	0.0214298	0.716658	0.638919
202415_s_at	23640	ENSG00000133265	HSPBP1	1.33576	2.09797	0.10277	0.247095	-0.185566	0.412746	-1.30752	-0.852683	-0.546403	-1.45297	0.468874	0.534902	-0.854977	2.34704	-0.0949632	-0.982056	0.205138	-0.116769	-0.60863	0.35185	-1.58667	-0.0621473	-0.339348	0.886554
202416_at	7266	ENSG00000168259	DNAJC7	1.70087	0.744929	-0.369501	0.592704	0.21075	1.19254	-0.299722	0.165509	-0.902584	-1.2348	0.371543	-0.0398853	-2.13235	-1.87588	0.940184	-1.24985	0.306383	0.184438	-1.44216	1.04894	0.471604	0.772461	0.478509	0.365372
202417_at	9817	ENSG00000079999	KEAP1	-0.284177	-0.858224	-1.17685	-0.127685	1.01307	0.675369	-1.96158	0.378199	-0.0365641	-0.858173	1.66536	0.553277	1.01798	-1.55628	-1.06613	-1.10412	0.682651	0.792083	-0.758503	-0.519269	0.738291	1.15128	0.30857	1.33143
202418_at	10897	ENSG00000174851	YIF1A	-2.02088	-2.19059	-0.281485	0.14712	0.385339	0.587981	1.29149	0.91093	0.387689	0.223867	0.52418	0.234214	-0.199861	-0.0154367	0.930903	1.21778	-1.62808	-1.28494	0.482663	1.60087	-0.270896	-0.244279	-0.924988	0.136396
202419_at	2531	ENSG00000119537	KDSR	-0.853909	-0.433628	0.166722	0.31172	-1.69877	-1.01354	1.46134	1.76494	1.05326	0.291743	-0.730873	-0.688736	0.369723	2.49238	0.118337	-0.514414	0.397751	0.68317	-0.400775	-1.03825	0.0519831	-1.38823	0.0108602	-0.412812
202421_at	3321	ENSG00000143061	IGSF3	-1.03289	-1.73634	-0.680569	-0.0517437	-0.545782	-0.797119	1.4083	1.31363	1.41535	0.849019	0.448941	-0.652853	0.062043	-0.986116	0.757203	-0.502708	-0.572136	0.179251	1.80689	0.761663	1.35434	-0.916316	-0.998607	-0.883463
202422_s_at	2182	ENSG00000068366	ACSL4	-1.45072	-1.15994	-0.363946	0.851112	-0.910439	-1.65629	1.01961	0.667033	0.615036	1.34827	0.0602744	-0.0109399	0.99094	0.569062	0.342768	-1.91956	-0.363136	-0.372586	1.93488	0.951455	0.27421	-0.034179	-1.12517	-0.257742
202423_at	7994	ENSG00000083168	MYST3	0.170453	-1.46537	-0.691931	0.364737	-0.791647	-0.52021	-0.00652434	0.306109	0.695056	-0.651648	0.42712	-0.551302	2.71516	0.947916	-0.3562	-0.169927	0.925236	1.74913	-1.21951	-1.48888	-0.807008	-0.501218	0.937016	-0.0165614
202425_x_at	5530	ENSG00000138814	PPP3CA	-0.69966	1.45898	-0.83014	1.07289	-0.481411	0.307217	-0.832988	-0.393632	-0.178075	-1.46883	-0.165097	0.0442324	2.1665	1.12917	0.365487	-1.10958	-0.0928879	0.974291	0.273084	0.870472	0.83316	-1.74113	0.0140873	-1.51615
202427_s_at	25874	ENSG00000143158	BRP44	0.938573	1.47506	-0.387449	-1.02104	1.14247	0.955345	-1.13946	-1.58983	-1.23389	-0.292869	0.062722	0.394174	0.696192	-1.4213	-1.11119	1.45715	-0.468233	0.065659	-0.410723	-0.184857	-0.964051	0.396832	1.12488	1.51584
202430_s_at	5359	ENSG00000188313	PLSCR1	-1.55564	-0.655493	-0.441808	-0.441789	-0.0299213	-0.214875	-0.0308662	-1.19079	1.7357	2.16047	0.309651	0.171222	0.184136	0.401417	-0.195281	-2.11253	-0.384954	0.816312	1.28199	-0.584697	1.65218	-0.359914	-0.279407	-0.235105
202431_s_at	4609	ENSG00000136997	MYC	0.0753954	-2.08568	0.843292	0.102592	0.22701	-0.582863	1.42343	1.61281	0.489446	-0.881952	-0.281785	-1.14513	0.203436	-0.957795	0.997094	1.28767	-0.0140784	-0.0722156	0.866465	1.39499	-1.36803	-0.968092	0.00616958	-1.17217
202432_at	5532	ENSG00000107758	PPP3CB	0.275829	0.479987	0.285094	-0.281099	-1.22532	-1.17017	1.68265	1.54812	0.450872	-0.0925806	-0.960154	-1.58127	0.588038	-0.890955	1.74426	-1.75418	0.43226	-0.425362	1.17873	0.533525	0.640416	-0.552443	-0.0210597	-0.885184
202433_at	10237	ENSG00000121073	SLC35B1	-1.82381	-2.08626	0.121458	0.0534702	-0.408164	0.43813	0.440813	0.419154	1.54672	1.15322	0.488811	0.0521834	-0.395723	-1.65712	0.152049	0.691701	-1.02031	-0.868266	1.00476	1.67872	-0.105568	0.991428	-0.760885	-0.106507
202436_s_at	1545	ENSG00000138061	CYP1B1	0.560993	1.71254	0.0356767	0.0572933	-0.941651	-0.722506	-1.91387	-0.702016	1.56644	0.769227	0.150135	0.212476	-0.784734	1.1605	-1.24492	-0.0621572	-0.725106	1.05898	-1.14536	-1.47819	0.745218	0.869251	-0.206125	1.0279
202442_at	1176	ENSG00000177879	AP3S1	-0.0561314	0.683436	1.17277	-0.179532	0.162564	-0.578016	0.807697	0.659609	0.465955	1.31934	-1.43923	-2.07266	-0.945795	-2.54804	1.20007	-0.362589	0.873549	-0.158138	-0.108128	-0.591883	0.100602	0.031841	0.845102	0.717615
202444_s_at	10613	ENSG00000107566	ERLIN1	0.626365	0.590533	-1.15809	-0.930395	0.689862	1.17441	0.810573	0.225474	-0.575872	-2.32004	0.716278	0.706293	-0.555392	0.381566	-0.294962	0.198058	-1.26637	-1.03505	1.18848	1.18459	1.50133	0.273074	-0.849209	-1.28151
202447_at	1666	ENSG00000104325	DECR1	0.513685	0.784945	-1.29908	-1.59754	1.16595	1.0472	-0.829442	-0.603059	-0.822806	-0.191832	0.959029	1.41203	-0.539074	0.52353	-0.127704	1.96819	-0.64504	-0.638274	-0.877167	-0.999074	0.107612	0.304055	-1.13502	1.51889
202449_s_at	6256	ENSG00000186350	RXRA	-0.190767	0.395936	-0.377806	0.0127726	0.0676489	0.699514	-2.18578	-1.28764	-0.601685	-0.31575	1.28595	1.09808	1.39953	-0.241002	-1.3338	0.378858	1.13406	1.1871	-0.993508	-1.62374	-0.536781	0.104015	0.919705	1.00509
202451_at	2965	ENSG00000110768	GTF2H1	0.569025	0.823987	1.40077	0.373911	0.15409	-0.552146	-1.96875	-2.15725	0.302062	0.417244	0.518251	-0.0845801	0.203392	0.261915	-1.37758	-0.80794	1.02457	1.08725	-1.72752	-0.98825	0.613385	0.648168	0.483166	0.782845
202455_at	10014	ENSG00000108840	HDAC5	1.24001	0.698419	1.3716	1.4508	-1.70693	-1.20563	-0.67955	0.167681	0.192618	0.21685	-0.193785	-1.19481	-0.357279	1.66508	-1.00042	-0.465427	0.603822	-0.48621	-0.643323	-0.721007	1.88752	-1.1466	0.101059	0.205508
202458_at	11098	ENSG00000150687	PRSS23	0.198931	-0.384112	-1.73919	-1.22928	1.44269	1.80978	0.0975801	0.280113	-0.375438	-0.958978	0.685466	0.731362	-0.558928	0.2298	-2.57666	-0.43849	0.638985	0.413827	-0.236264	0.080682	-0.0366783	-0.413342	1.06244	1.2757
202461_at	8892	ENSG00000119718	EIF2B2	-1.48166	-2.31467	0.442205	0.195862	0.287797	0.132211	1.57329	1.31488	0.272152	-0.0842118	0.0912831	0.15458	-0.58372	-1.52867	1.15385	0.660483	-1.24689	-0.799719	0.929267	1.64669	0.239327	-0.424105	-0.584329	-0.0459061
202462_s_at	9879	ENSG00000145833	DDX46	-1.12993	-0.864812	2.34692	1.51173	-0.480869	0.861924	-0.412264	-0.757826	-0.546437	-0.0728378	0.445804	-0.674489	-0.226912	1.5707	0.542635	0.924607	-2.01504	-1.26679	0.947693	-0.0518991	-0.433855	0.0780471	-0.278407	-0.0176855
202464_s_at	5209	ENSG00000170525	PFKFB3	-0.991847	0.12986	0.950036	1.60582	-1.28752	-0.403099	0.349755	1.68798	0.154127	-0.372216	-0.979546	-1.36888	0.525521	-1.13785	-0.159147	0.152317	1.5015	0.263995	-0.662104	0.585175	-1.06319	-0.267209	-1.10595	1.89246
202466_at	11044	ENSG00000112941	PAPD7	0.352182	0.869299	0.713901	0.186748	-0.805189	-0.149765	1.52605	1.82385	-0.840741	-1.11653	-0.570477	-1.5131	-0.476221	0.215933	1.12503	-2.19145	-0.308185	-0.02446	1.70825	-0.385391	0.110857	0.351002	0.355378	-0.956961
202468_s_at	8727	ENSG00000119326	CTNNAL1	-0.376117	-0.0485163	0.179408	0.0721532	0.457779	0.717676	1.71202	1.21247	-2.23411	-1.47371	-0.168516	0.125967	-0.176502	-1.32353	0.814355	-1.52282	-0.544004	-0.137019	1.26039	1.35318	-1.08111	0.209514	0.0968677	0.874185
202469_s_at	11052	ENSG00000111605	CPSF6	0.230922	-1.60112	1.0424	2.04232	0.0630636	0.584972	0.093651	0.412761	-1.09809	-1.52332	0.0698187	0.372345	-0.689722	-0.904146	2.03426	-0.461517	-0.502973	-1.22361	0.81476	1.28106	-0.669458	-0.522283	-0.422005	0.575914
202472_at	4351	ENSG00000178802	MPI	-0.244917	1.81436	-2.28383	0.0932468	1.37913	0.471416	-0.265859	-0.572267	-0.0923938	-0.69861	-0.130966	-0.363964	0.894648	-1.08448	1.0907	-0.520153	-0.809829	0.0581762	1.50045	1.3433	-0.0185411	-0.550617	0.565709	-1.57471
202474_s_at	3054	ENSG00000172534	HCFC1	0.967537	-1.20901	-1.49352	-1.70023	0.309096	0.0831022	1.16899	0.665602	-0.637701	-0.361756	0.321042	0.354555	1.53229	0.208696	-0.166658	0.0780517	0.601091	-0.267909	0.244171	-0.90579	-1.51638	-1.38503	1.62886	1.4809
202475_at	10430	ENSG00000105677	TMEM147	-2.13665	-2.05264	-0.563375	-0.460379	0.598631	0.729061	0.66864	0.519625	0.735182	0.603601	0.61912	0.555608	0.183576	-2.46286	1.12237	0.452463	-0.250707	-0.162692	0.570013	0.836468	-0.792688	0.219198	-0.481471	0.949903
202476_s_at	10844	ENSG00000130640	TUBGCP2	0.605113	1.17457	0.654156	-0.387066	1.41912	-0.326513	-0.549093	-0.843718	-0.102559	-2.52884	0.514895	0.602679	-0.232747	1.02386	0.64521	-0.520389	-1.20321	-1.53341	0.262633	1.22638	1.20807	0.567118	-0.554273	-1.12199
202479_s_at	28951	ENSG00000071575	TRIB2	-1.58381	-1.00333	-1.69831	-0.917198	0.0674727	0.05099	0.702603	1.53382	1.1331	0.744888	0.642437	-0.106813	0.434151	0.285295	-0.629262	0.225184	-0.221181	-0.675283	0.451054	-0.019939	2.62572	-0.124082	-0.474272	-1.44324
202481_at	9249	ENSG00000162496	DHRS3	0.513271	-1.33819	-1.32723	-2.23239	0.299935	-0.0249509	0.426984	0.794261	0.957996	1.29299	0.305222	0.394679	-0.0625902	-0.87562	-1.07105	0.427272	-0.168598	1.07605	-0.932758	-1.69251	1.45187	0.694413	0.190509	0.900424
202483_s_at	5902	ENSG00000099901	RANBP1	-1.90215	-1.31573	-1.04626	-0.302895	1.47556	1.4646	0.365362	0.239641	-0.219413	-0.40994	0.4439	1.02466	0.18266	-0.059055	0.559815	-0.431865	-0.994242	-0.887411	0.633209	1.57169	-1.72449	0.631989	-0.567815	1.26818
202484_s_at	8932	ENSG00000134046	MBD2	-0.317698	-2.42733	-0.29667	0.447571	-0.866629	0.578404	-0.00498364	1.94427	0.573908	0.873662	-0.536714	0.108889	-0.0766858	0.222534	0.674734	1.31663	-0.469432	-1.21348	1.09328	0.683714	0.67453	-1.97206	-0.449885	-0.56056
202486_at	10939	ENSG00000141385	AFG3L2	-1.05935	-1.17905	-1.19872	-0.392415	1.03663	1.51853	-1.22896	-0.00136158	-0.587009	0.340956	1.00233	1.40208	0.34634	0.297288	-0.875548	0.464302	1.13767	0.938384	-1.0045	-0.628246	-2.03356	0.0240092	0.480988	1.19922
202488_s_at	5349	ENSG00000089356	FXYD3	-0.303833	-0.807873	-0.432243	-0.399958	1.36338	1.55172	-2.24328	-0.759244	0.0388899	0.318718	0.626046	1.04077	0.0069124	-1.32946	-0.36172	1.17936	0.886504	1.10446	-0.699131	-1.51724	-1.05291	0.388661	0.952822	0.448658
202491_s_at	8518	ENSG00000070061	IKBKAP	1.94562	0.53599	-0.494301	-0.407169	-0.131981	0.278631	0.458906	-0.322632	-1.43886	-2.13538	0.575273	0.415294	0.720613	1.90982	-0.952236	-0.937775	0.249977	0.675849	1.32004	-0.158775	-1.39505	-0.537304	0.404623	-0.579164
202492_at	79065	ENSG00000198925	ATG9A	0.07245	2.62431	0.573738	0.0105483	-0.697825	-0.0179974	0.166933	0.184756	-1.77994	-1.17336	-0.369071	0.127678	0.277785	2.07363	-0.183864	-0.598172	-0.199289	1.06889	-1.41106	-1.23983	-0.225329	-0.478227	0.771356	0.421889
202494_at	10450	ENSG00000084072	PPIE	0.488718	-1.18535	-2.25157	-0.841473	0.680333	0.144944	0.105305	-0.580795	-0.215283	0.178969	0.807459	1.34424	1.3245	0.880929	0.205141	0.0947035	-1.21204	-1.38231	1.05062	1.8168	0.466989	-0.996791	-0.78176	-0.142287
202495_at	6903	ENSG00000124659	TBCC	0.231416	0.861589	-0.227216	-1.54215	-1.06105	0.411872	0.638231	-0.62995	0.749836	0.408544	-0.658103	-1.28327	2.10025	-1.0746	-1.17699	1.34772	-0.0833488	-0.282197	-1.34758	-0.136605	1.92436	0.474044	0.482516	-0.127309
202496_at	23644	ENSG00000038358	EDC4	1.79697	0.345611	0.0353412	-0.498728	0.993308	0.956546	-0.642189	0.592725	-0.190877	-1.27488	-1.85795	-0.881293	0.62541	0.264222	-1.05247	0.223146	0.641985	0.984541	-0.568699	-0.546856	-0.921152	-1.67595	1.48606	1.16516
202497_x_at	6515	ENSG00000059804	SLC2A3	-1.18299	-0.637975	-1.66217	-1.59278	0.0677897	0.178482	1.50996	1.44438	0.754755	0.517452	0.134791	0.0453136	0.422991	-2.45574	1.11523	-0.251171	-0.114493	-0.173924	1.19886	1.15749	0.169997	-0.210291	0.0354737	-0.471441
202500_at	3300	ENSG00000135924	DNAJB2	1.23515	0.959942	1.21601	1.38701	-1.08394	-0.952252	0.351736	0.706242	-0.11358	-0.511915	-1.4096	-0.630695	-1.15411	0.0299543	0.3414	2.35026	0.308401	-1.15335	0.180232	-1.61441	0.562209	-0.376261	-0.531147	-0.0972985
202501_at	10982	ENSG00000166974	MAPRE2	-0.236101	-0.513761	-1.99913	-1.77334	1.0325	1.20152	0.0349423	0.256335	-0.0312197	-0.36702	0.955409	0.260131	1.17973	1.13047	1.08939	0.142571	-0.325659	0.935676	-0.474656	-0.417914	0.790406	0.249663	-2.27897	-0.840972
202502_at	34	ENSG00000117054	ACADM	0.0484702	0.841458	-0.286101	-0.646032	0.589791	0.5078	-1.84251	-1.9737	-0.478401	1.02809	0.147842	0.989744	1.07355	1.72075	-1.5716	-0.704902	0.304763	0.883756	-1.23207	-1.06582	0.462687	0.834006	0.28752	0.0809058
202505_at	6629	ENSG00000125870	SNRPB2	0.313363	0.432816	2.04606	1.59071	-0.396825	-1.32451	-1.01873	-1.12161	-0.44528	0.675793	-0.722523	0.26659	-0.295851	2.42256	0.0868133	-1.49502	-0.513465	-0.631872	-0.643694	0.244058	0.594503	0.695127	-0.177441	-0.581567
202506_at	6744	ENSG00000138434	SSFA2	-0.147639	0.362314	1.02229	1.3126	-1.16703	-2.35904	0.850013	0.617796	-0.0555583	0.529791	-0.756604	-0.702412	0.493483	1.47529	0.799944	0.401498	0.334476	0.384553	0.659041	-0.662026	-0.157993	-2.10622	0.225218	-1.35378
202513_s_at	5528	ENSG00000112640	PPP2R5D	0.0555889	1.28281	-1.89511	0.241498	-0.623627	1.64454	-1.12172	0.486631	-0.716684	-1.05511	0.48315	0.776888	0.441144	1.32671	0.0643133	-2.34996	-0.312553	0.200492	-0.919824	-0.286288	0.0401982	0.262596	0.784062	1.19025
202518_at	9275	ENSG00000106635	BCL7B	-1.13636	-0.813601	0.309333	0.0616493	-0.344199	-0.482536	1.93647	0.791841	0.850171	1.39005	-1.60344	-0.677456	-0.281917	-2.1166	1.08109	-1.18943	-0.157266	0.688758	1.29252	0.665423	-0.506448	-0.412399	0.0646347	0.589717
202519_at	22877	ENSG00000175727	MLXIP	1.72183	0.658653	0.679762	0.00245851	-2.0496	-1.00448	0.776571	0.212564	0.688348	-0.55903	-0.144909	-1.36775	0.385579	1.39528	1.69594	-0.867563	-0.0475202	-0.360221	0.79001	0.282123	-1.73916	-0.833188	0.212565	-0.52826
202520_s_at	4292	ENSG00000076242	MLH1	-1.64002	-0.41395	-0.630837	0.140142	1.95938	1.75474	0.548656	-0.471904	-0.00826646	-0.969511	0.158137	0.406736	-0.833298	2.13423	-1.28916	0.0990611	-0.217211	0.543867	-0.296992	-0.424089	-1.71603	0.715816	0.395892	0.0546099
202521_at	10664	ENSG00000102974	CTCF	-0.627191	-1.7807	-1.03373	-0.482267	0.964425	1.25773	-0.45575	-0.0212184	0.0465295	-1.0546	1.41076	0.515077	1.26093	0.533556	-1.72224	0.926561	0.212132	1.539	-1.20226	-0.0844104	0.0869279	-0.0567649	0.988596	-1.2211
202522_at	23760	ENSG00000180957	PITPNB	-0.996104	-1.74587	-0.999501	-0.668653	0.0176791	0.419376	0.864688	2.034	0.404074	-0.219263	1.29841	-0.111563	-0.297273	-2.59357	1.20362	0.162742	0.296988	-0.0242405	0.138562	0.389932	-1.09132	0.359732	0.544464	0.613095
202525_at	5652	ENSG00000052344	PRSS8	-0.547137	-0.14275	-1.09877	-0.900836	-0.0504252	-0.129091	2.14388	2.23897	-0.176961	-0.268857	-0.108293	-0.443807	-0.515934	-1.6572	1.65127	0.00376435	-0.0224383	-0.435177	1.45811	1.1921	-0.675993	-0.508237	-0.610236	-0.395965
202527_s_at	4089	ENSG00000141646	SMAD4	-1.22937	-0.970333	-0.927485	-1.1355	-0.978076	-0.1416	1.49613	1.25278	0.241038	0.572064	0.349335	-0.150234	1.62125	1.68516	-0.145389	-0.536228	0.260591	-0.0824364	0.689113	0.551826	0.905175	-0.448644	-0.637519	-2.24164
202528_at	2582	ENSG00000117308	GALE	0.473149	-0.813394	0.702043	0.969081	-0.00950244	-0.713721	1.44057	1.95217	-0.615336	-1.11743	-1.32689	-0.50126	-0.439474	0.685134	1.13104	-0.132418	-0.868992	-1.02048	1.40722	1.21944	0.441272	-1.52916	-0.628383	-0.70468
202529_at	5635	ENSG00000161542	PRPSAP1	-0.356696	-0.129932	1.77351	1.82535	-0.470722	-0.621073	-1.71259	-0.80174	0.656304	0.946425	-0.363773	-0.420834	-0.32424	-0.891315	-2.35079	0.76546	0.868656	0.702219	0.67226	0.338255	0.813321	-0.909401	0.345952	-0.354616
202531_at	3659	ENSG00000125347	IRF1	-0.658559	0.349885	-1.82254	-0.55459	-0.236981	0.918762	-0.875534	0.262301	0.973306	1.72086	0.0956913	1.07382	-1.24641	-1.63116	-1.36153	-0.0115876	1.26104	0.956896	-0.617218	-0.765885	1.15906	0.563652	0.817344	-0.370614
202534_x_at	1719	ENSG00000228716	DHFR	0.38827	0.117453	-1.1535	-0.969843	1.3697	1.81431	-0.49331	-0.375224	-1.51575	-0.899848	0.913017	0.785243	0.0194692	1.55634	-0.658658	-0.171641	-0.435421	0.111245	-0.337148	0.134282	-2.32131	0.836525	0.242568	1.04322
202535_at	8772	ENSG00000168040	FADD	1.02005	0.253534	-0.328842	2.06057	-1.53773	-0.104769	-1.13309	1.09143	-1.45599	-0.252695	0.161278	0.0969771	0.12928	-0.428313	1.27752	0.270728	-1.92346	-1.24804	0.92335	1.3594	-0.155924	-0.0886845	-0.529787	0.543202
202537_s_at	25978	ENSG00000083937	CHMP2B	-1.72739	-0.594204	-0.638537	-1.64459	0.483542	-0.433139	1.34832	0.699071	0.861617	1.42553	-0.461859	0.0689361	0.6127	-0.96603	1.10257	0.580933	-1.11311	-1.07406	1.08483	1.23046	1.05286	-0.184015	-1.22642	-0.488037
202539_s_at	3156	ENSG00000113161	HMGCR	0.822263	1.58242	0.551622	0.356779	0.198468	0.721734	0.24704	0.396514	-1.66234	-2.19225	-0.605927	0.0487831	-0.465105	2.03921	1.40755	-0.192973	-0.805192	-0.316192	0.747458	-0.114914	-1.19615	0.163155	-0.852988	-0.878959
202542_s_at	9255	ENSG00000164022	AIMP1	0.469177	0.301509	1.7739	1.12971	-0.272219	-0.226082	-1.0556	-0.45881	0.790518	0.851046	-0.775586	-0.48391	-2.04366	-0.874275	0.260057	0.920851	-1.13204	-1.13744	1.17674	1.86981	-0.21822	-0.571386	-0.818257	0.524153
202543_s_at	2764	ENSG00000197045	GMFB	-1.66172	-1.07019	-1.30123	-1.30578	0.837331	0.268879	1.20925	1.45722	0.301141	0.828032	0.308919	0.0376201	0.0905277	-2.25053	0.497582	-0.402289	-0.584489	-0.416781	0.93626	1.3565	0.769132	0.257784	-0.815383	0.652205
202546_at	8673	ENSG00000118640	VAMP8	1.05832	1.40031	-0.150213	-1.22297	1.02019	0.250997	-1.80731	-1.49592	0.119088	1.11734	-0.0709036	0.0434832	-0.262403	-1.65982	-0.378333	2.03103	0.0643687	0.0542975	-0.920188	-1.02732	0.786189	-0.243725	0.710086	0.583419
202547_s_at	8874	ENSG00000102606	ARHGEF7	0.0747286	-0.758767	-1.107	-1.43959	0.611708	0.0449715	1.24365	2.15114	-0.62582	-1.01416	0.671736	0.415542	-0.268142	-0.0553933	0.174987	0.267645	-1.67184	-0.332361	0.888425	1.9122	0.793991	0.141349	-1.28577	-0.833236
202550_s_at	9217	ENSG00000124164	VAPB	0.852195	0.801366	1.63914	1.19102	-0.875391	-1.27229	-0.146998	-0.352151	0.274371	0.890922	-0.75511	-1.66076	-0.586309	0.920262	-0.973746	-0.861802	0.774916	0.634771	0.998892	-0.382988	0.082714	-2.27518	0.534522	0.547636
202552_s_at	51232	ENSG00000150938	CRIM1	-0.160913	-1.49349	-0.598027	0.14203	-0.61431	-0.198266	-0.228762	-0.617208	0.0789762	0.115933	0.219483	0.379801	2.97476	0.94614	-1.6911	-1.41022	0.601528	0.881501	-0.102099	-1.2758	1.0853	0.087886	0.864942	0.011922
202553_s_at	25949	ENSG00000117614	SYF2	0.41219	-0.0206088	1.72391	0.73823	-1.02871	-0.942039	-1.37223	-1.02575	0.836528	0.676396	-0.114963	-1.12471	1.24175	-1.08918	-1.23224	-0.20024	1.29314	1.02263	-0.87424	-1.16762	1.40329	0.376042	0.801556	-0.333133
202554_s_at	2947	ENSG00000134202	GSTM3	-0.606889	-0.610578	-1.53174	-1.80628	1.43451	1.23906	0.417852	-0.110407	-0.568379	-0.220949	0.499397	1.10004	0.764354	-1.12698	1.03836	-0.965954	-1.49537	0.0712477	1.22458	1.60992	-0.206566	0.311892	-0.77568	0.314549
202556_s_at	10445	ENSG00000187778	MCRS1	-1.31496	-0.712282	-1.97951	-1.2107	1.12032	1.07566	-0.0676041	0.0311113	0.455549	0.508642	0.292349	1.30861	0.492814	-0.728518	0.88093	-0.240111	-0.424456	-1.11276	0.321896	1.29661	1.46016	0.835297	-1.6121	-0.676941
202558_s_at	6782	ENSG00000155304	HSPA13	-1.1545	-1.38493	0.392859	0.131675	-0.619203	-0.841003	0.866714	0.455555	1.73307	1.83065	-0.650112	-0.438051	-0.322724	-0.29428	-0.0349415	-0.564697	-0.836849	-0.500274	1.24277	1.28463	1.84324	0.0913716	-1.17871	-1.05227
202561_at	8658	ENSG00000173273	TNKS	1.50207	1.40355	1.19699	1.12819	-1.94552	-0.711852	-0.172721	-0.657623	-0.274633	-0.564404	0.0116981	-0.609893	-0.305839	2.32025	-0.474908	-0.388254	0.77725	0.503021	-0.75913	-0.932934	-0.900452	0.735543	0.130571	-1.01096
202564_x_at	402	ENSG00000213465	ARL2	-1.31328	-1.50155	1.46382	1.6303	-0.0165351	-0.601941	-0.207954	-1.16842	1.33269	0.0882741	-0.239258	0.340421	0.193423	0.434642	0.021463	0.755177	-2.00098	-1.60309	0.0686931	1.55609	0.638498	0.380776	0.109616	-0.360887
202565_s_at	6840	ENSG00000197321	SVIL	1.20201	1.01486	-1.67139	-1.77093	0.555307	0.878517	-0.271367	-0.154738	-0.596252	-0.562644	1.20196	0.731996	-0.55732	-0.858028	-1.42098	0.433312	1.55723	1.17226	-0.815212	-1.40041	0.421391	0.288529	0.873238	-0.251331
202567_at	6634	ENSG00000100028	SNRPD3	-1.76077	-1.67256	-0.960987	-0.575675	0.864634	0.835596	-0.242888	-0.124667	0.0877059	0.203843	0.892409	1.31967	1.13369	-1.66808	0.623825	-0.286548	-0.679131	-0.714234	0.53198	1.41639	-0.821727	0.0694728	-0.258887	1.78695
202569_s_at	4140	ENSG00000075413	MARK3	-0.886569	-1.34236	-1.60156	-1.31478	1.20092	-0.266319	1.07855	0.868477	0.0559596	-0.166934	0.327898	1.03192	1.0148	-2.30288	1.6067	0.0491422	-0.453074	1.33149	0.618887	-0.0626599	-0.237726	-0.075255	-0.120029	-0.354593
202570_s_at	22839	ENSG00000080845	DLGAP4	0.23305	0.0251526	1.48086	1.14202	-0.807435	-0.747851	1.37264	1.22164	-0.0704229	-0.258601	-1.34894	-1.13787	-1.10425	-0.0873984	1.26668	0.29064	-0.941973	-0.804868	1.4324	1.44522	0.0209063	-1.51595	-0.846601	-0.259057
202574_s_at	1455	ENSG00000133275	CSNK1G2	-0.720114	-1.22225	-1.13206	-1.49344	-0.797417	1.0833	1.39983	1.39607	-0.0566922	0.255093	0.886158	0.630283	-0.228757	-0.216842	1.53596	-1.35567	-1.08889	-0.477756	1.12001	1.72965	-0.0112377	-0.286478	-0.569779	-0.378972
202577_s_at	55308	ENSG00000168872	DDX19A	-0.949359	-1.09335	-1.53469	-1.04059	0.789243	1.28116	-0.00402476	-0.10006	-0.630347	-0.290259	1.16516	1.20787	1.19925	-0.447879	-1.60754	1.20505	0.648344	0.87325	-0.0353789	-1.17278	-1.12985	0.129326	-0.000309776	1.53777
202584_at	4799	ENSG00000086102	NFX1	0.942653	1.45637	-0.785539	-1.11669	-0.212418	-0.835194	-1.47469	-0.0596892	1.01033	0.871895	-0.570419	-0.696225	1.46961	0.583109	-1.51782	0.471509	0.894636	1.85516	-0.76037	-1.25749	-0.335707	0.484985	0.404074	-0.822087
202586_at	5441	ENSG00000177700	POLR2L	-0.767442	-0.95035	-1.27504	-0.997948	1.73889	0.873514	-0.783332	-1.08115	0.165693	0.187053	0.922845	0.902078	1.06518	-1.30766	-1.29983	0.554437	0.823822	-0.275673	-0.741499	-0.179045	-0.378662	1.19153	-0.322375	1.93495
202587_s_at	203	ENSG00000106992	AK1	-0.886127	0.736931	-0.306896	-0.609499	0.283695	1.63037	-1.54902	-0.866601	0.793144	0.346817	1.00934	0.918235	-1.50038	-1.38391	0.933621	1.72233	-1.2168	-0.913539	0.651872	1.0555	-0.403974	0.112749	-0.786657	0.228806
202589_at	7298	ENSG00000176890	TYMS	-0.162657	-0.518568	-1.9909	-0.893483	1.09955	1.03949	0.90787	0.601656	-0.740891	-1.41683	0.675645	0.801294	0.597834	1.55796	0.0561504	-0.211569	-0.984607	-0.522707	0.717261	0.903289	-2.1308	0.435634	-0.484832	0.664214
202591_s_at	6742	ENSG00000106028	SSBP1	-0.495255	-0.62302	1.56794	1.38447	0.342703	0.192761	-1.43972	-1.80789	0.214608	0.948554	-0.494742	0.748397	-0.538807	-0.0406461	0.834508	0.0244405	-0.78193	-1.14158	0.737604	1.56289	-1.68798	0.0493967	-0.754214	1.19751
202592_at	2647	ENSG00000135441	BLOC1S1	-0.19145	-1.279	-0.752959	-1.83615	1.53372	0.29454	-0.087292	0.0162382	0.747564	1.66477	0.687368	0.0296704	-0.82701	-2.48375	0.501323	-0.253482	-0.57694	-0.474723	0.104183	0.837578	0.273001	0.157163	0.339266	1.57638
202593_s_at	51573	ENSG00000006007	GDE1	-1.3574	-1.48202	-1.46507	-1.21898	0.895993	1.09084	-0.11333	-0.0359813	0.970701	0.458797	0.668168	0.852405	0.735883	-0.471394	0.101434	0.875364	-1.75311	-1.20052	0.566271	0.867203	1.56891	0.727138	-0.471255	-0.810038
202594_at	23484	ENSG00000104660	LEPROTL1	-0.80199	-0.792549	-2.33603	-1.23552	0.655724	0.790616	0.194904	0.261297	0.466557	-0.0238852	1.27878	0.56279	0.979304	-1.91692	-1.08263	1.32143	-0.259778	0.362873	0.0469167	-0.95608	-0.00823014	1.24135	0.165846	1.08523
202597_at	3664	ENSG00000117595	IRF6	1.81729	1.63107	0.00475639	-0.360429	-1.04849	-0.614007	0.859609	1.15564	-0.358479	-1.1339	-0.340032	-0.994963	-0.61807	0.685515	1.83378	0.0314638	-0.436738	-0.50042	0.94919	0.627532	0.417349	-0.942822	-0.964207	-1.70064
202598_at	6284	ENSG00000189171	S100A13	1.00225	1.00437	1.96873	1.44682	-0.795139	-0.946871	-0.161306	-0.0582139	-0.46271	-0.235792	-0.733119	-1.27828	-0.750745	0.143671	1.47129	-1.15745	-1.30412	-1.272	1.00236	1.08203	0.64177	-0.0164086	-0.946877	0.355728
202600_s_at	8204	ENSG00000180530	NRIP1	0.0593594	0.049613	0.501915	0.969805	-1.81578	-1.39217	1.68723	1.16677	-0.360854	-0.112757	-0.628186	-0.886608	0.761657	1.78395	0.780012	0.0958078	0.317955	0.6126	-0.794213	-1.02677	0.688126	-0.852976	0.19895	-1.80344
202601_s_at	27336	ENSG00000102241	HTATSF1	-0.877333	0.837975	-2.43467	-0.479624	1.26959	0.779	-0.971255	-0.092396	0.134308	-0.28381	1.01941	0.59331	0.505496	0.308113	0.0056074	-0.718941	-1.74547	-0.566877	1.33213	0.995441	-0.109856	1.37099	0.412389	-1.28353
202604_x_at	102	ENSG00000137845	ADAM10	-0.598829	-0.574794	-1.49672	-1.52481	0.0517353	0.954483	1.50327	1.06302	-0.0909376	-1.24881	0.856322	0.746584	0.359488	0.114833	1.06105	0.634816	-1.09591	-1.5013	1.05436	1.19529	0.270058	0.296203	-0.424227	-1.60517
202605_at	2990	ENSG00000169919	GUSB	0.767754	-0.0194148	-1.46685	-2.11525	0.158697	-0.100709	1.49191	0.457416	0.923562	0.379697	-0.526678	-0.864901	0.914762	-0.445617	-1.93057	0.293664	0.548208	-0.231722	0.0406593	-1.01872	2.00756	-0.494827	0.704184	0.527184
202607_at	3340	ENSG00000070614	NDST1	0.65324	1.08187	-1.68035	-0.616418	0.286379	0.598227	1.00169	1.07271	-1.16845	-1.86249	0.275958	0.475909	-0.118281	0.441923	0.621949	1.24296	0.792273	-0.176514	-0.260793	-0.992467	-2.18963	1.15665	-0.692888	0.0565396
202609_at	2059	ENSG00000151491	EPS8	0.665984	0.943847	2.13971	1.53045	-0.288587	-0.265898	-0.895516	-1.2465	-0.630466	-0.505423	-0.315951	-1.00609	-0.125564	2.08328	-1.49983	-0.789663	0.225044	0.623422	-0.670983	-0.531207	1.33247	-0.506587	-0.0994037	-0.16655
202610_s_at	9282	ENSG00000180182	MED14	1.62678	0.467829	-0.480106	0.470383	-1.7513	-0.567277	0.255022	1.23946	-0.142723	-1.74536	0.541343	-0.618412	0.704356	0.326321	-0.679796	0.35373	-0.168811	-0.348176	1.80541	1.53029	0.2087	-1.66345	-0.315651	-1.04858
202613_at	1503	ENSG00000171793	CTPS	-1.63234	-2.14778	-0.355154	0.433682	0.740254	1.15296	0.593137	0.817309	-0.433097	-0.848342	0.767803	0.724484	0.187078	0.769324	0.762574	0.304454	-1.25004	-1.12726	0.870148	1.24742	-1.45648	0.433704	-1.1655	0.611656
202614_at	10463	ENSG00000014824	SLC30A9	-0.0910788	2.4389	-0.868511	0.188941	-0.432595	-0.710306	-1.01976	-0.853368	0.567963	1.46889	-0.243987	-0.814279	0.369187	2.49744	0.439374	-1.35503	-0.213979	0.35346	-0.922884	-0.788511	0.43637	0.271497	-0.253237	-0.464498
202616_s_at	4204	ENSG00000169057	MECP2	0.841226	0.731459	-0.712934	-1.39051	-0.403829	-0.389859	-0.1378	1.73722	-1.70362	-0.84035	0.496735	0.682041	1.09022	1.22531	-0.612483	-0.415226	0.751719	1.34577	-0.833792	-1.52905	-0.0847921	0.279825	1.14107	-1.26835
202619_s_at	5352	ENSG00000152952	PLOD2	-0.845988	-0.693	-1.639	-1.67497	0.474569	0.32469	1.68073	1.38209	0.011011	-0.293256	0.683086	0.475591	0.114443	-0.996731	0.845658	-1.63764	-0.4232	-0.432621	1.53182	1.51264	0.636348	0.00729595	-0.283276	-0.760293
202621_at	3661	ENSG00000126456	IRF3	1.19069	0.919172	1.75259	1.73941	-0.965356	-0.608017	-0.385557	-0.0970578	-0.637672	-0.966176	-0.604486	-0.417739	-0.919798	1.9922	0.660831	-1.39086	-0.568011	-1.01624	0.224594	0.539677	1.09259	-0.0929701	-1.01722	-0.424597
202622_s_at	6311	ENSG00000204842	ATXN2	-0.0267234	0.574774	0.755561	0.124332	-0.710212	-1.53691	1.89229	1.11637	0.495286	-0.675906	0.340549	-1.59691	-0.752493	0.750458	0.887318	0.790723	-0.342036	0.0636671	-0.981981	1.35585	-0.332858	-0.565461	0.56614	-2.19182
202623_at	55837	ENSG00000129518	EAPP	0.626285	1.1244	0.652725	0.69445	-0.266464	-0.599084	-1.62057	-1.82862	0.459196	1.66015	-0.498463	-0.578553	0.174556	0.391834	-1.68568	0.712216	0.931601	0.281789	-1.05829	-0.445834	1.90723	-0.222797	0.172448	-0.984521
202627_s_at	5054	ENSG00000106366	SERPINE1	0.815256	0.706645	-0.115848	0.164782	-0.688321	-0.848039	1.83394	1.72794	-0.286673	-0.367768	-0.352649	-1.06561	-1.52365	-0.0146851	1.65974	-0.325585	-0.95225	-1.18513	1.55498	1.11215	0.205569	-0.545851	-1.02718	-0.481754
202630_at	10513	ENSG00000062725	APPBP2	1.07264	0.661942	0.612166	-0.653862	-1.20691	-1.64205	0.103895	-1.14801	0.456388	-0.986183	1.63333	0.214522	0.882131	1.2153	-1.98246	0.163184	0.60418	1.22342	-0.740229	-1.34623	0.260304	0.403653	0.623034	-0.424154
202633_at	11073	ENSG00000163781	TOPBP1	-0.0592116	0.861607	-0.714469	0.0574089	0.609006	0.406677	1.16706	-0.382555	-1.80456	-2.13975	0.874405	0.631022	0.49336	2.27126	-1.16758	-0.666713	-0.282567	0.829609	-0.296648	-0.00657727	-0.91622	1.01317	0.0926068	-0.870334
202635_s_at	5440	ENSG00000147669	POLR2K	-1.4664	0.19115	0.99939	-0.707468	0.203134	0.334068	-1.11634	-1.83773	0.751526	1.65926	-0.0286584	0.158328	0.859738	-0.731628	0.0517576	-0.541072	-0.83133	-0.582053	1.09508	1.5977	1.77124	0.0156651	-0.953417	-0.891939
202639_s_at	8498	ENSG00000031823	RANBP3	-0.276177	-1.01021	0.295349	0.332079	2.01657	-0.669957	-0.993933	1.41301	-1.47527	0.361948	0.785013	0.122952	-0.901368	0.0655468	1.06078	0.00123678	-1.72805	-1.0423	1.07007	1.2817	0.482295	0.354278	-1.44811	-0.0974426
202641_at	403	ENSG00000138175	ARL3	0.703152	0.907145	1.39924	-0.0767434	0.453043	-0.132821	-1.59276	-2.07375	-0.124143	0.892163	-0.786134	-0.367995	0.799605	-0.167129	-1.37979	-1.00356	-0.448767	-0.106783	-0.287136	0.597456	0.844717	-0.596685	0.144999	2.40268
202644_s_at	7128	ENSG00000118503	TNFAIP3	-0.805058	-0.175901	-1.92525	-2.12891	0.278214	0.42457	0.468523	0.15176	0.869063	0.698691	0.788067	1.09234	0.26389	-2.13848	-0.639711	0.044349	1.25671	1.01758	-0.144131	-0.484106	0.825921	-0.0342588	1.11584	-0.819705
202645_s_at	4221	ENSG00000133895	MEN1	1.41509	0.165814	0.991054	0.74971	-0.476538	0.65326	-0.450972	0.287744	-0.431159	-2.69119	-0.284519	-0.473708	0.545406	1.46521	-0.647659	0.53107	0.349728	1.52541	-0.59196	-0.873989	-0.818392	-0.0761465	0.791998	-1.65527
202647_s_at	4893	ENSG00000213281	NRAS	-1.19244	0.0946337	-1.27668	-1.34443	-0.0584525	-0.463991	2.17971	1.19554	0.567276	0.911276	-0.182555	-0.209753	-0.220136	-1.03827	1.08192	-0.669042	-0.656624	-0.498796	0.865096	1.37959	1.53805	0.0277133	-1.03359	-0.99604
202649_x_at	6223	ENSG00000105372	RPS19	1.02566	1.23019	1.51643	1.60047	-0.429335	-0.657574	-1.27048	-0.368021	-0.0188774	0.196976	-1.08163	-0.979743	-0.764065	-0.558549	-1.37061	0.642404	0.705424	0.542724	-1.00675	-1.2536	-0.649687	0.13937	1.19661	1.61267
202650_s_at	9772	ENSG00000177728	KIAA0195	1.73865	1.45842	0.814174	-0.285003	-0.653093	-0.29201	-2.26264	-0.0621058	-0.549808	-0.670188	0.414494	0.301195	0.0479127	0.809403	-1.70962	-0.824415	1.08517	1.22013	-0.280293	-1.34428	-0.201601	-0.0746677	1.26315	0.0570175
202651_at	9926	ENSG00000123684	LPGAT1	-1.6609	-1.21036	-0.739489	-0.400778	-0.856312	-0.52498	1.27303	0.0163521	1.83541	1.00434	0.585274	0.470694	0.207723	0.129955	0.285879	-2.32554	0.638345	0.299907	0.399178	0.38172	1.59446	-0.720522	0.310367	-0.993754
202654_x_at	64844	ENSG00000136536	2013-03-07	0.827076	-0.806115	0.250304	-1.0595	0.111195	-1.96794	1.9296	0.00742714	0.721144	0.431693	0.23195	-1.18356	0.506725	0.189682	0.287541	-0.377148	-0.569865	0.785357	0.835864	1.04837	0.863455	-0.0217653	-0.500211	-2.54128
202656_s_at	9792	ENSG00000179833	SERTAD2	1.20531	1.96583	-0.0815436	0.658328	-0.936847	0.778071	-0.0757784	-0.337776	-0.692582	-2.02557	-0.475744	0.442825	-0.424522	2.45742	-0.731774	-0.096081	-0.263616	-0.036835	-0.626078	-0.307129	1.08655	0.332498	-0.474119	-1.34083
202658_at	8799	ENSG00000131779	PEX11B	-0.603561	1.10969	-0.873615	-0.345896	-0.282159	-1.17722	-1.22377	-1.00317	0.926524	1.33671	1.46392	-0.39959	1.07215	-0.506393	0.599197	0.143536	0.215899	1.33372	-1.75533	-1.2776	1.0847	0.8691	0.387487	-1.09432
202659_at	5699	ENSG00000205220	PSMB10	-1.24488	-0.806972	-0.81062	-0.820256	1.09664	1.35721	-0.836456	-0.672761	0.775752	1.0025	0.905628	1.1201	-1.06589	-2.29304	-1.36797	0.301575	0.577415	0.908183	-0.078629	-0.184289	0.0624944	1.28389	0.583957	0.20641
202662_s_at	3709	ENSG00000123104	ITPR2	2.11377	1.03066	-1.68702	-1.57167	0.0931575	-0.0841917	-0.386337	0.403784	-0.693113	-0.514054	0.393367	0.270495	0.631165	1.39083	-0.627821	-0.3986	0.546737	0.97773	-0.688146	-1.29169	1.34441	-1.21071	0.783625	-0.826367
202666_s_at	86	ENSG00000136518	ACTL6A	-2.0127	-1.64553	-0.709381	-0.447725	0.519855	0.242832	-0.0790745	-0.253372	0.554032	0.885636	0.416263	0.932569	1.5966	0.21166	-0.180334	-0.504702	0.0320729	-0.00175713	-0.630041	-0.0685802	-1.65227	1.67667	-0.774477	1.89176
202669_s_at	1948	ENSG00000125266	EFNB2	-0.110256	-0.629343	-1.57954	-1.84352	-0.185495	0.153306	1.42694	1.7498	-0.210343	-0.343824	0.26464	0.66778	0.639853	1.3324	1.04979	-0.0148635	-0.185085	-0.507947	-0.14343	0.0269958	-2.16029	-0.840231	1.37323	0.069428
202670_at	5604	ENSG00000169032	MAP2K1	0.566517	0.351657	0.706242	1.13508	-0.68281	-0.837072	1.65792	1.28302	-1.05449	-1.61628	-0.680657	-0.746661	-0.0824703	0.591443	1.69076	-0.107491	-0.686028	-0.52679	1.32642	1.20681	-1.16887	-0.870325	-0.519414	-0.936523
202671_s_at	8566	ENSG00000160209	PDXK	0.215742	-0.858329	0.60735	0.886002	-0.777616	-0.700289	2.00559	1.75574	-0.208351	-0.388548	-0.641968	-0.894934	-1.00039	-0.0864802	1.21261	-0.357165	-1.13731	-1.16562	1.47046	1.62729	-0.191395	-0.767871	-0.839679	0.235162
202672_s_at	467	ENSG00000162772	ATF3	-0.750555	0.272401	0.804766	0.204833	-0.153281	-0.687639	0.739499	1.15227	1.18605	1.33349	-1.54507	-1.3366	-1.22015	-1.33878	-0.255603	-0.523412	1.0166	-0.125792	1.80865	1.48976	-0.986896	0.126367	-0.432319	-0.778573
202673_at	8813	ENSG00000000419	DPM1	-0.269392	0.696882	1.54683	1.2905	-0.444841	-0.981937	-1.53923	-1.41216	0.102746	1.22328	-0.643035	-0.226733	0.657101	2.1457	-1.77302	-0.146708	-0.0254564	-0.149935	-0.486068	0.292607	0.121073	-0.551762	-0.676745	1.25032
202675_at	6390	ENSG00000117118	SDHB	1.05183	1.26604	0.282423	-0.764032	1.36639	0.488838	-1.22365	-1.54502	0.133108	0.391361	-0.00534492	0.271974	-1.71391	-0.581958	0.980167	-1.13319	-0.88353	-1.20354	0.88672	2.04002	0.238865	0.379397	-0.0211567	-0.701789
202676_x_at	10922	ENSG00000164896	FASTK	0.407296	-0.263338	-1.56266	-0.328245	-1.06482	2.14905	0.0922728	-0.83405	1.00761	-0.879596	1.05249	-0.325252	0.549246	-0.0923233	-0.7674	0.453255	0.787816	0.273696	0.167371	-0.997797	-1.80272	-0.77021	0.978653	1.76966
202678_at	2958	ENSG00000140307	GTF2A2	-1.17928	-1.01008	-0.946646	-1.60356	1.2649	0.531188	-0.673879	-0.624703	0.451726	1.1035	0.754868	0.762773	1.1692	-1.9525	0.381431	0.123046	0.54215	0.14283	0.916156	1.86519	-1.12717	0.16031	-0.531395	-0.520052
202679_at	4864	ENSG00000141458	NPC1	-0.0868938	-0.533231	0.257304	0.47112	-0.78378	-0.312994	1.94635	2.12182	-0.473868	-1.46803	-0.262667	-0.693627	-0.181505	0.882172	1.32648	-1.09447	-0.340199	-0.542888	1.3066	1.32107	-0.130418	-0.760381	-1.38672	-0.581254
202680_at	2961	ENSG00000197265	GTF2E2	-1.38326	-1.5755	0.992036	0.894225	0.0985357	-1.50864	1.04686	0.92052	0.595478	-0.577556	0.461473	0.803831	-0.768007	-1.30511	1.30504	0.32837	-1.08556	-0.717725	0.879141	1.52382	-0.984701	-0.0375689	-0.719757	0.814058
202682_s_at	7375	ENSG00000114316	USP4	-2.03281	-1.15419	-0.569696	-0.172618	-0.325523	-0.730312	0.29969	0.341854	1.01578	1.6613	-0.0199663	0.26604	1.42046	1.27601	1.03342	-0.188866	0.665673	-0.305768	-1.67248	-1.7369	-0.508215	0.147453	0.283973	1.00571
202683_s_at	8731	ENSG00000101654	RNMT	-1.54173	-1.33718	-1.51499	-1.02135	0.201083	0.0798594	0.699642	1.51057	0.38916	0.591089	0.443439	0.302495	1.19791	-1.69041	-0.242796	-1.66722	1.04181	1.55201	0.430726	0.173666	-0.484523	0.148048	0.878855	-0.140154
202686_s_at	558	ENSG00000167601	AXL	1.46534	1.38911	1.00196	1.18952	-1.0763	-1.30314	0.382321	0.212139	-0.0780205	-0.482364	-0.937574	-1.28774	-0.475257	1.712	1.01115	-1.12164	-1.11366	-0.752256	0.604889	0.579515	0.932074	0.0475613	-1.12292	-0.776705
202688_at	8743	ENSG00000121858	TNFSF10	-1.25706	-1.86257	-1.02033	-1.59219	0.595729	0.418187	0.824928	0.850324	0.778498	0.803773	0.593225	0.490095	0.377384	-2.92339	0.299672	0.389725	0.408463	0.187696	0.516961	-0.0223266	1.02604	-0.0972034	0.34345	-0.129092
202689_at	29890	ENSG00000179837	RBM15B	-2.15891	-1.09299	0.258272	0.210678	-1.3122	0.462872	0.903484	1.73938	0.311881	0.617962	0.235242	-0.442155	0.266486	-0.849611	0.873873	-1.01735	1.12715	1.76832	-0.164436	-0.830466	-1.53005	-0.215201	0.620904	0.216864
202690_s_at	6632	ENSG00000167088	SNRPD1	-1.87139	-1.86069	1.02996	0.595803	1.09959	1.08522	0.332401	-0.0408171	-1.13758	0.0218319	0.516866	0.31257	-0.0837766	0.653441	0.826757	-0.890187	-0.778377	-0.470914	0.872755	1.38862	-1.91947	0.171236	-0.736144	0.882281
202692_s_at	7343	ENSG00000108312	UBTF	-1.24589	-0.742119	-1.5523	-1.10932	0.60595	0.597516	-1.28519	0.886363	0.983817	0.373963	0.868314	0.325434	1.29347	-2.54008	-0.453944	0.368834	0.0739551	-0.203578	0.214685	-0.520671	0.834682	0.100973	0.655558	1.46959
202693_s_at	9263	ENSG00000164543	STK17A	-1.41636	-2.27405	0.473027	-0.106383	0.428041	-0.0452258	1.41904	1.09276	0.329468	0.999797	-0.768975	-0.191783	0.0606496	-0.865272	1.32226	-0.521438	-0.462642	-1.27975	1.24765	1.90417	-0.0346782	-0.460545	-0.621032	-0.228721
202696_at	9943	ENSG00000172939	OXSR1	1.35304	0.363226	-0.907275	-0.938868	-0.109063	0.622503	1.22195	1.46487	-0.879027	-1.93496	0.347871	-0.400647	-0.203616	-0.381876	1.97293	0.311595	-0.394445	-0.734284	0.599621	0.952936	-1.48421	0.312594	0.256029	-1.41089
202697_at	11051	ENSG00000167005	NUDT21	0.500811	0.347969	1.62441	0.557103	-0.0588853	-0.322144	1.23573	0.817845	-0.252935	0.0576565	-1.27237	-1.64829	-1.5869	-1.25405	0.915454	-0.195578	-0.921653	-0.645934	1.51197	1.73855	0.354639	-0.225188	-1.10651	-0.171701
202703_at	8446	ENSG00000144048	DUSP11	-0.263227	-0.490679	-1.51623	-2.12356	0.861893	-0.371356	1.01567	0.669756	0.629761	1.60253	0.195253	-0.248372	0.0385717	-2.02348	1.90634	0.171736	-0.302983	-0.66645	0.676176	0.628635	0.704841	0.157912	-0.597249	-0.655473
202704_at	10140	ENSG00000141232	TOB1	1.34875	1.73517	-0.606616	-0.869769	0.508034	0.688222	0.733012	0.233449	-1.70303	-1.44185	-0.316219	-0.41956	0.110413	0.846489	-1.27153	-0.670471	1.53822	1.04078	-1.17117	-0.404306	-1.36984	0.482917	0.711285	0.267616
202705_at	9133	ENSG00000157456	CCNB2	0.423618	-0.136045	-1.17532	-1.81368	0.975135	0.908011	0.790089	0.617882	-1.58658	-1.01271	0.682155	0.718668	0.608789	-1.04789	0.115833	0.0661997	-0.257559	0.466358	0.340181	1.15701	-2.52684	0.442395	0.271677	0.972632
202706_s_at	7372	ENSG00000114491	UMPS	-1.58738	-1.35625	-0.90458	-0.824277	0.801359	1.57474	-0.390383	0.205865	-0.46269	0.0426138	1.37349	0.537039	0.990455	-0.112189	-0.110353	0.874192	-0.42406	-1.97421	-0.126618	1.19686	-1.43112	0.440539	0.329415	1.33755
202708_s_at	8349	ENSG00000184678	HIST2H2BE	1.92257	1.46384	-0.710268	-0.203771	-0.677653	-0.945721	-1.71344	-0.869623	0.11087	-0.152188	0.496463	0.553206	0.725722	0.471063	-1.05036	1.1802	0.699268	0.881744	-1.16087	-1.54858	1.18917	-0.182425	0.522665	-1.00187
202710_at	10282	ENSG00000105829	BET1	-1.16069	-0.899804	0.904403	0.12681	0.53058	-1.36052	0.00577946	-0.311358	1.37061	2.16329	-0.154878	-0.659716	-0.55451	0.108088	-1.72116	-0.424661	0.200148	0.761087	-0.141971	-0.594651	-1.47609	1.67357	0.702402	0.913238
202713_s_at	9692	ENSG00000100890	KIAA0391	-0.214307	-0.146702	-1.7093	-1.3316	1.02432	1.43663	0.489728	0.703086	-0.685805	-0.996882	1.03386	1.01215	-0.615165	0.336353	0.52747	1.25878	-0.820371	-0.357705	0.263818	1.06933	-2.37504	-0.123822	-0.515521	0.736709
202715_at	790	ENSG00000084774	CAD	-1.25292	-2.1977	-0.496142	0.282126	0.883211	1.56251	0.189008	0.229198	-0.366674	-0.872024	1.06915	0.513099	0.457165	1.707	0.0830163	-1.5922	-0.474842	0.367533	0.706902	-0.301022	-1.83677	0.376978	0.665942	0.297467
202716_at	5770	ENSG00000196396	PTPN1	-0.181898	-0.112772	-0.837507	-0.194801	-0.460936	-0.489365	2.12177	2.21308	-0.541904	-1.13467	-0.086416	0.224692	-0.519273	-0.00272097	1.69337	-0.966288	-0.556228	-1.14081	1.50755	1.28572	-0.570836	-0.835123	-0.14635	-0.268292
202720_at	26136	ENSG00000135269	TES	-0.233613	0.183854	2.02922	1.77937	-1.23797	0.40868	-0.608596	-1.619	0.201272	-0.327964	-0.428409	-0.337691	0.190853	1.03289	-0.374581	-1.57397	1.88332	0.169502	0.19935	-1.21939	-0.559373	0.258535	0.88907	-0.705346
202721_s_at	2673	ENSG00000198380	GFPT1	-0.770183	-0.77154	1.42401	1.41417	-0.837032	-0.536667	0.480352	0.500291	1.34191	0.870231	-1.23662	-0.999497	-0.879429	-0.467734	1.11914	-0.0179468	-1.14093	-0.426235	0.899985	1.64035	0.999761	-0.170537	-1.17581	-1.26005
202723_s_at	2308	ENSG00000150907	FOXO1	1.81793	1.99702	-0.351301	-0.440133	-0.150675	0.0192571	-0.866157	-0.741668	-1.02445	-1.4234	0.586806	0.401877	0.174896	1.02035	-0.701151	0.34437	0.597271	0.598088	-1.15513	-2.4121	0.579926	0.383362	0.668674	0.0763381
202732_at	11142	ENSG00000168734	PKIG	2.01828	1.90277	0.0649363	-0.635387	-0.0429766	-0.459277	-1.23935	-1.46643	-0.154419	0.557777	0.0721558	-0.227911	-0.390167	0.800397	-1.60596	-0.4108	0.514282	0.396039	-0.556999	-0.317782	2.30824	-0.927422	0.01273	-0.21272
202733_at	8974	ENSG00000072682	P4HA2	0.917216	1.02296	-1.13587	-0.829161	0.387724	0.473323	1.38695	0.34201	0.435887	-0.781649	-0.240312	0.323469	-2.30254	0.479275	0.103629	1.56968	-0.0357576	-1.05045	-0.835765	-1.46307	-1.18511	0.48183	0.583019	1.35272
202734_at	9322	ENSG00000125733	TRIP10	0.0686386	-0.737928	0.685387	0.263436	-0.276712	-1.64415	2.30976	1.45448	-0.100047	-0.404005	-0.784616	-0.205095	-0.629149	-0.0848175	1.03461	-1.90101	-0.385244	-0.596094	1.37813	1.37268	0.669041	-0.754661	-0.0578135	-0.674828
202735_at	10682	ENSG00000147155	EBP	-0.555669	-0.390647	1.15132	0.623694	0.795857	0.84813	0.46858	0.80025	-2.01757	-1.78044	0.112247	0.643748	-0.699494	-0.298331	0.694296	0.0486014	-0.323728	-0.373391	0.482463	0.698291	-2.50503	-0.154227	0.117418	1.61363
202737_s_at	25804	ENSG00000130520	LSM4	-2.37114	-1.66935	-0.116136	-0.187235	0.862897	0.701141	-0.122639	-0.129051	-0.0649682	0.430308	0.840522	1.27173	0.553922	-0.0227264	0.204725	-0.246403	-0.296229	-0.265357	0.72197	1.02084	-2.58729	0.257451	-0.146438	1.35945
202739_s_at	5257	ENSG00000102893	PHKB	-0.434676	-0.162685	-1.1205	0.358531	0.162439	1.13604	-1.21147	-1.77308	0.601845	0.269747	1.23375	1.61427	-0.674215	1.6021	-1.4277	-0.190346	-0.283448	1.10034	-1.78123	-0.649577	0.144104	0.60386	0.717689	0.164206
202743_at	8503	ENSG00000117461	PIK3R3	0.15289	0.119086	-2.3065	-1.53858	1.04672	1.15809	-0.549446	-0.128318	0.0102036	-0.0717009	1.01519	1.01151	0.0808608	0.747072	-1.53583	0.522075	0.468542	0.7619	-1.54373	-1.65001	0.276861	0.632995	0.733374	0.586747
202744_at	6575	ENSG00000168575	SLC20A2	-0.0819271	-0.0829836	-0.761168	2.43321	0.357761	0.718825	-2.06263	-0.318458	-0.888704	0.417057	0.240204	0.083578	-0.0547673	1.77071	-1.45261	0.951842	0.443974	0.111079	-0.894806	-1.06666	0.288495	0.585656	0.484636	-1.22232
202745_at	9101	ENSG00000138592	USP8	-0.978543	0.837643	1.37403	1.72409	0.137781	-1.8214	-0.757024	-1.05231	-0.0167083	-0.065024	-0.442996	0.179624	0.880841	2.19188	-0.178977	-1.41657	0.0731478	1.13694	0.390295	-0.406553	-1.12688	-0.549174	0.400061	-0.514179
202748_at	2634	ENSG00000162645	GBP2	-0.134834	0.178589	-1.85503	-2.45592	0.673634	0.925131	-0.299686	0.313204	0.262889	0.533778	0.554711	0.734978	0.568548	-1.0044	-1.24585	0.875445	0.578691	0.615755	-0.632615	-1.71794	1.66247	0.28049	0.446108	0.141856
202749_at	7485	ENSG00000182093	WRB	0.391421	0.403675	-0.852513	-1.02134	0.308364	0.439664	0.366257	-0.524406	-1.25605	-1.05851	0.432806	-0.240604	2.61123	0.0359215	-1.31642	1.35707	-1.35767	0.519906	-0.514247	-0.300188	1.06158	1.09038	-1.27014	0.693813
202750_s_at	24144	ENSG00000100109	TFIP11	1.01106	1.19992	-0.65557	-1.15219	-0.53734	0.476781	0.0945219	1.78303	0.354314	-1.96165	0.297584	-0.72474	-0.185736	1.40586	-0.666201	0.00955515	-1.24738	0.520736	-0.394238	-1.45364	0.25216	-0.213886	-0.163006	1.95004
202753_at	9861	ENSG00000163636	PSMD6	0.124506	-0.362478	-0.408264	-0.341593	0.424196	1.17045	-1.95156	-1.14622	0.851569	0.346305	1.36252	1.13552	-1.20496	-0.554096	0.214822	1.72621	-0.644172	-1.11202	-0.495105	1.4604	-1.58242	0.245974	0.0142043	0.726199
202754_at	23518	ENSG00000048991	R3HDM1	-1.17503	-2.1899	-0.959122	-0.120371	0.430314	1.35161	0.382391	-0.16358	0.0690364	-0.436266	0.962668	1.38229	0.465972	-0.383003	0.0507072	-0.301939	0.780144	0.0520902	-0.235783	0.877034	-2.68439	0.649114	0.13141	1.06462
202756_s_at	2817	ENSG00000063660	GPC1	0.745059	1.76277	-1.79784	0.148151	-0.337497	1.34883	0.604107	-0.437168	-0.511351	-1.17036	-1.02049	-0.0172727	0.683058	1.99943	0.309337	1.02194	0.277208	-0.14605	-1.07791	-1.152	-1.36566	-0.614141	0.0515978	0.696246
202757_at	25920	ENSG00000188986	COBRA1	-1.61976	-1.18494	-0.0205337	0.0248844	-0.428187	0.442703	-0.0149655	1.27218	-1.23705	0.967921	0.479049	-0.555674	1.87437	-1.68008	0.514827	-1.09286	0.616377	0.264893	0.543886	0.688063	-1.64723	-0.0436049	0.392048	1.44367
202758_s_at	8625	ENSG00000064490	RFXANK	0.945282	-0.34983	-0.860423	0.642848	0.927593	-0.860777	1.06349	0.497525	0.431155	-0.442172	1.00639	-0.634921	-2.36615	-0.39853	0.739587	0.0033477	-1.66191	-0.768935	1.41558	0.818013	-1.1515	0.57406	-0.778437	1.20873
202760_s_at	445815	ENSG00000157654	PALM2-AKAP2	1.38288	0.340166	-0.645423	0.581355	-0.865496	-1.11061	1.85521	0.323768	-0.569874	-1.83227	0.210753	-0.311151	0.640692	0.534403	0.701871	-2.30368	0.19633	-0.29844	1.14006	1.47459	-0.48757	-0.467082	0.0641374	-0.554618
202761_s_at	23224	ENSG00000054654	SYNE2	0.855625	0.116441	-1.46719	-2.54226	0.636413	0.506255	0.942609	0.798562	-0.408039	-0.602384	0.47225	0.395451	0.296267	-1.04992	-0.105565	0.0157302	1.35413	1.44806	0.0185509	-0.627877	-0.0241483	-0.122334	1.06148	-1.9681
202763_at	836	ENSG00000164305	CASP3	-1.60555	-0.569963	-1.23828	-1.26811	0.44299	-0.0572488	0.811244	0.646258	0.141731	2.08242	0.699851	-0.4763	0.390967	-1.25686	0.603988	-0.306794	-1.18622	-0.204152	1.9506	1.18166	-0.0861653	0.74858	-1.0004	-0.444236
202766_s_at	2200	ENSG00000166147	FBN1	-0.386147	-2.24954	-1.61734	-0.402137	0.476827	-0.0811081	1.663	0.568839	0.803369	0.221644	0.509349	-0.0359826	0.52922	-0.493859	1.50592	-1.98828	-0.449359	0.507651	-0.850466	-0.733276	1.30752	0.632419	0.252096	0.309629
202767_at	53	ENSG00000134575	ACP2	-1.12263	0.347637	-1.65517	-1.45203	0.272352	1.30529	-0.706035	0.0118975	1.08072	0.20904	-0.420413	1.50299	0.626357	-0.826503	-1.33474	0.709723	-0.219834	0.427085	-1.08842	-1.09587	1.96079	0.823336	0.586463	0.0579625
202771_at	9780	ENSG00000103335	FAM38A	-0.296092	-0.640436	-1.55304	-0.359753	-0.588252	0.542259	1.83314	1.99921	-0.950183	-0.264287	0.651678	-0.042999	-0.331241	-0.439889	1.26264	-1.60306	0.497588	0.367708	1.39213	0.510136	-1.42682	-0.413872	0.732347	-0.878902
202772_at	3155	ENSG00000117305	HMGCL	1.77023	1.24915	-1.63601	-1.42615	-0.534883	-1.40695	0.431373	0.377568	-0.16736	0.20549	0.497687	0.210331	0.429528	0.239878	0.165881	-1.88232	0.222327	0.501202	0.0545832	-0.933317	2.10094	0.67638	-0.821858	-0.323688
202773_s_at	6433	ENSG00000061936	SFRS8	-0.75034	-0.0296505	1.10451	0.551607	0.205105	-1.36648	1.38941	1.26869	0.602572	-1.6977	0.0961646	-0.0506854	-1.32321	0.632658	0.622489	-1.18908	-0.0676582	-0.104751	-0.334797	1.39737	0.849955	0.98594	-0.857505	-1.93463
202776_at	30836	ENSG00000067334	DNTTIP2	1.9238	1.75252	-0.943111	0.298529	0.285854	-0.339483	-0.866229	-0.335636	-0.386743	0.714651	0.322667	-1.32618	-1.10064	0.816293	-2.12953	-0.962443	0.740311	0.22264	-0.41731	1.24792	0.152692	-0.816528	0.00232517	1.14363
202777_at	8036	ENSG00000108061	SHOC2	0.623589	0.516319	1.00024	1.18184	-1.27142	-0.420344	-2.11537	-0.853984	0.853094	0.69989	0.375815	-0.988655	0.398988	-0.124314	-1.2412	-0.171118	1.35806	0.764386	-0.331866	-0.481515	1.65081	-1.12591	0.866612	-1.16394
202779_s_at	27338	ENSG00000108106	UBE2S	0.433427	-0.637485	0.122858	0.114462	1.05732	0.910085	1.23838	0.406724	-1.99529	-2.05129	0.0731814	0.285916	0.0417133	-0.264332	0.607393	-1.1284	-0.985358	-0.340819	0.735291	1.93126	-1.53193	0.245365	-0.230212	0.961742
202780_at	5019	ENSG00000083720	OXCT1	0.59139	0.540718	0.00151857	-0.134749	0.493432	0.840143	-2.64622	-1.57327	-0.102881	0.327827	0.619554	0.975591	0.0669554	2.35308	-0.992601	-0.810027	0.515585	0.450864	-1.39356	-0.543972	0.100883	0.0557928	0.642382	-0.378421
202781_s_at	51763	ENSG00000132376	INPP5K	0.154955	-1.06247	0.573176	0.698583	0.403485	-0.847447	0.204576	0.135211	0.860763	0.467284	-2.08132	-1.20636	1.69956	0.758894	0.210372	-0.403469	-0.572294	-0.633894	-1.20414	-0.215593	2.35688	0.6486	0.242641	-1.188
202783_at	23530	ENSG00000112992	NNT	0.924497	1.72521	1.1593	1.14196	0.445783	-0.220499	-0.874269	-0.913685	-0.866944	-1.74986	0.0921452	-0.320393	-0.54324	2.88107	-1.13511	-0.274871	-0.0686898	0.255826	0.0477653	-0.516201	-0.448544	-0.0915698	-0.44813	-0.201548
202785_at	4701	ENSG00000167774	NDUFA7	0.261257	0.664747	-1.00789	-1.83126	1.12283	0.737613	-1.6532	-0.761542	0.913682	1.27359	0.0794724	0.280361	-0.0796505	-1.33954	1.11027	-0.291905	-0.806923	-0.886351	-0.359073	1.07965	-0.346473	1.20787	-0.873703	1.50618
202786_at	27347	ENSG00000198648	STK39	-2.06827	-2.11684	0.00813192	0.315116	-0.0898667	0.264587	1.12669	0.490195	1.22883	0.61197	-0.285315	0.233903	0.280873	-0.986348	2.02487	-0.720506	-1.00808	-0.669314	0.96571	1.11036	-0.741048	-0.55128	-0.0392715	0.614905
202787_s_at	7867	ENSG00000114738	MAPKAPK3	1.78782	0.594822	0.0664308	1.60151	0.065307	0.280898	-0.469149	-0.534842	-0.240709	-1.18626	-0.989822	0.719389	-1.69539	0.941614	0.56901	0.983887	-0.710832	-1.61262	0.910125	1.4728	-0.509366	-0.0928308	-0.972698	-0.979092
202789_at	5335	ENSG00000124181	PLCG1	1.15146	1.36082	0.712431	0.146607	-0.26228	-0.829892	-0.830846	0.820455	-0.557941	-2.3613	-0.0649591	-0.176398	0.891837	2.05431	-1.36313	-0.41721	-0.93062	0.57615	-0.695702	-0.1727	0.916425	0.399359	-1.02715	0.660267
202791_s_at	9701	ENSG00000100239	PPP6R2	-1.01804	-1.26189	-0.551594	-1.17266	1.37529	0.72323	0.518866	0.426726	-0.157313	-0.660521	1.29247	1.49214	-1.00671	-2.66614	-0.204615	0.530767	0.474214	0.510773	0.362234	0.139521	-0.869414	-0.0794352	0.912553	0.88954
202793_at	10162	ENSG00000111684	LPCAT3	0.0683086	0.0167253	-2.56177	-1.18827	0.749456	1.1596	-0.314761	-0.355235	0.0907018	-0.115706	1.33569	0.61529	0.499963	-1.03467	-1.34435	1.10029	-0.219429	-0.41902	-0.0512737	1.18005	1.78511	0.00523576	0.226563	-1.22851
202794_at	3628	ENSG00000151689	INPP1	-0.753795	-0.474764	-1.4732	-0.967945	1.40336	1.27899	0.704784	0.171279	-0.921506	-0.920109	1.23759	1.07532	-0.360007	-1.90635	0.0554918	0.151223	-0.00996392	-0.486298	2.05444	0.673673	-0.670021	0.898677	0.0302315	-0.791099
202796_at	11346	ENSG00000171992	SYNPO	0.0191601	-0.456323	-2.3026	-1.35553	-0.283408	-0.0444637	1.09631	0.951221	0.978985	0.753905	1.05689	0.166341	-0.580485	-2.83711	0.373111	-0.757471	0.671471	0.321177	0.603509	0.0892836	0.449595	0.359548	0.655481	0.0714049
202797_at	22908	ENSG00000211456	SACM1L	-0.280885	0.537079	0.406861	-0.0447181	0.462435	-0.3853	-1.56899	-2.03833	0.000935098	1.24033	-0.31298	0.146762	1.8368	1.78537	-0.866595	-0.0921424	-0.509944	0.521763	-0.89574	-1.63657	-0.283752	0.871338	-0.168968	1.27524
202798_at	10427	ENSG00000138802	SEC24B	1.16098	0.502313	1.39727	0.862746	-1.4891	-1.1088	0.680004	-0.459438	0.902218	0.451739	-1.04987	-1.31011	-0.539945	1.13293	0.279224	-0.257179	0.463425	0.0199354	0.516664	0.576867	1.33461	-0.976339	-0.952137	-2.138
202799_at	8192	ENSG00000125656	CLPP	0.706125	0.387152	0.55984	1.04046	1.21621	-0.353	0.445878	0.208957	-0.137552	-0.842243	-0.111658	-0.325932	-2.79423	-1.39914	1.05402	0.313036	-0.892408	-0.916186	1.03469	2.04498	-0.248991	-0.355305	-0.388249	-0.246444
202800_at	6507	ENSG00000079215	SLC1A3	-2.00088	-0.992823	0.307972	0.942306	0.597185	1.27421	-1.24019	-0.700897	0.863422	-0.0353815	0.313324	1.19998	-0.528227	1.07681	-0.993122	0.0389274	0.816495	0.0750889	0.143623	-0.283816	-2.52905	0.168708	0.695371	0.790972
202801_at	5566	ENSG00000072062	PRKACA	-1.27186	0.83247	-1.70843	-0.728195	-0.0760175	-0.187112	0.437666	-0.0246305	-0.482329	0.066228	-0.133701	0.955262	2.32065	0.804057	0.47459	0.683852	-1.13323	1.31993	-1.25463	-1.37042	-1.13097	-0.0211461	0.687742	0.940225
202802_at	1725	ENSG00000095059	DHPS	-0.0537425	0.31335	1.78364	1.4623	-0.827977	-1.76143	0.16515	-0.253718	0.217156	0.332517	-1.1656	-1.02943	0.817782	-1.20719	0.16859	0.336479	-0.553443	-0.899833	0.753358	0.708009	2.19872	0.00739918	-0.167335	-1.34475
202804_at	4363	ENSG00000103222	ABCC1	-0.704802	-1.42566	-1.61477	-0.24059	0.903359	1.219	0.145661	0.402954	-0.622043	-1.09501	1.25055	1.14439	0.636968	-0.535039	-0.777792	-0.887874	1.56799	1.51988	-0.584825	-1.11271	-0.572211	0.198177	1.41625	-0.231852
202806_at	1627	ENSG00000113758	DBN1	-1.14191	-0.854772	1.49069	1.9577	-0.622461	-0.454184	0.490173	0.21275	0.597599	0.593182	-0.0772957	-0.61585	-1.57563	0.961665	1.42227	-0.0736852	-1.04469	-1.66571	0.524798	1.60029	-0.612135	-0.283443	-0.424761	-0.4046
202807_s_at	10043	ENSG00000100284	TOM1	-0.678006	-0.655033	-1.02757	0.0925924	-0.350837	-0.00399812	-0.610037	0.777152	-1.82417	0.694566	0.291958	1.94208	1.35131	-0.536992	-1.48886	0.921984	0.425334	0.950339	-0.426702	-1.82849	1.32025	0.120865	0.812067	-0.269799
202808_at	54838	ENSG00000166272	C10orf26	2.18169	2.08354	-0.333045	-0.264198	-0.328865	-0.215656	-0.557364	0.111259	-1.08384	-0.929246	0.364942	-0.308338	-0.72088	0.520832	-1.68313	0.405082	0.822322	0.721504	-0.869976	-1.75739	1.01321	-0.489002	0.73508	0.581476
202809_s_at	65123	ENSG00000143624	INTS3	0.957547	0.572546	0.158384	-0.829099	0.829095	0.583534	0.713362	-0.476812	-1.34517	-1.59797	1.04953	0.951601	-1.56654	0.408788	-0.604812	-1.66602	0.229276	2.01591	-0.95749	-0.460646	-0.607788	0.97147	0.761131	-0.08982
202810_at	4733	ENSG00000185721	DRG1	0.517121	-0.0175522	2.04709	0.807221	-0.158528	-0.471629	-0.601229	-0.419309	0.611995	1.1321	-0.57245	-0.920454	-1.95437	-0.945005	0.684254	1.43796	-1.45616	-1.76651	0.453895	1.10906	-0.145885	0.337358	-0.147003	0.438038
202811_at	10617	ENSG00000124356	STAMBP	0.453942	-0.284791	-0.895216	-1.9874	1.70723	0.798944	1.54097	-0.681175	0.178719	-0.455999	0.190996	0.299533	-0.865752	-0.748009	1.99723	-0.544514	-1.0052	0.340216	0.808039	0.956668	0.208852	-0.180047	-1.67784	-0.155397
202812_at	2548	ENSG00000171298	GAA	1.19323	1.63803	-1.60425	0.343411	-1.80644	-1.02297	-0.17187	-0.568613	0.0539741	0.3145	0.424808	0.409901	0.796287	-0.69974	-0.927188	0.0820987	1.38979	1.26046	-0.308415	-1.615	-0.519507	-0.132533	1.60304	-0.132999
202813_at	6894	ENSG00000059588	TARBP1	-0.155405	-0.654179	1.307	1.02839	1.01997	0.460056	-1.51268	-1.20539	-0.200313	0.966071	0.315719	0.393292	-1.76254	1.24965	-1.48608	-1.31173	0.676056	1.06787	-0.108584	-0.573718	0.854899	0.410241	0.565496	-1.3441
202815_s_at	10614	ENSG00000186834	HEXIM1	0.965294	-0.479717	0.51477	0.444676	-1.1464	-0.158834	1.30109	1.93076	-1.06828	-1.61712	0.107506	-0.199674	-0.594064	-0.184939	-0.683038	0.202757	-0.69708	0.343164	1.97676	0.969489	0.511697	-0.739275	0.201179	-1.90071
202820_at	196	ENSG00000106546	AHR	-1.74662	-1.78008	-0.762989	-0.103437	0.0542596	0.333378	-0.520546	-0.0577024	1.31063	1.5476	0.321885	0.434092	0.969524	-0.897393	-1.55754	0.113896	1.15904	0.834277	-0.908484	-1.18097	1.60656	0.535752	0.287734	0.00712585
202822_at	4026	ENSG00000145012	LPP	-0.079448	-0.809067	-2.06318	-1.64363	0.416671	0.166328	1.00724	0.385707	0.311526	-0.582214	0.99607	1.35926	0.534735	-0.696853	-0.649507	-0.363825	1.37973	1.73368	-1.16149	-1.05335	-0.630799	0.227386	1.26289	-0.047867
202823_at	6921	ENSG00000154582	TCEB1	0.115993	2.21075	-0.111683	-0.376265	0.729119	0.0802383	-1.82759	-1.78989	0.109885	0.237226	0.381504	-0.167598	0.408305	1.45279	-0.902945	-1.58415	-0.990007	-0.811555	0.405781	0.58313	1.26882	-0.612154	0.292939	0.897347
202825_at	291	ENSG00000151729	SLC25A4	-0.49453	-0.782274	0.529264	0.616116	0.374886	0.836046	-1.80208	-2.09331	-0.112948	1.0556	0.338154	0.502398	1.03269	-0.515404	-1.66478	1.52473	1.05298	1.23564	-0.6021	-0.226189	0.353001	-0.136501	0.319519	-1.34089
202826_at	6692	ENSG00000166145	SPINT1	0.323849	-2.60945	0.149038	-0.293171	0.287979	0.373889	-1.23602	1.69069	0.0236897	-0.0943478	0.881642	0.277545	0.224675	-1.81271	0.159597	-0.604059	0.779267	0.375958	1.56411	-1.20105	0.376193	-0.981139	0.930385	0.413452
202827_s_at	4323	ENSG00000157227	MMP14	1.89867	1.63483	-1.43802	-0.0738601	-0.0636123	-0.185536	0.800541	-0.0480546	-0.788782	-1.50951	-0.702174	0.292216	0.183292	1.64893	0.152507	-1.90367	0.294612	-0.953546	-0.366113	0.205102	1.41977	0.291752	0.107255	-0.896595
202829_s_at	6845	ENSG00000124333	VAMP7	0.11886	0.352164	-0.961659	-1.60184	0.513332	1.52784	-1.27365	-0.537462	-0.759649	-0.479594	1.22489	1.35022	0.526557	-0.891644	-0.398197	0.764998	1.04338	1.21705	0.0227556	-0.0212811	-2.3489	0.529151	0.562955	-0.480276
202830_s_at	2542	ENSG00000137700	SLC37A4	-1.15519	0.516771	1.20054	1.33804	-0.285014	6.76527e-05	-0.210936	0.487169	-0.576237	-2.49789	-0.0520673	0.697087	0.537661	2.23159	0.381415	-1.77113	-0.923216	-0.363487	0.628737	0.506181	0.353058	-0.177736	-0.54556	-0.319854
202832_at	9648	ENSG00000135968	GCC2	1.54641	1.54741	0.230196	-0.57827	-1.42811	-1.9131	0.585711	0.269114	0.155353	0.206483	0.193703	-1.04813	0.233236	1.45463	-0.456128	-0.765323	0.603572	0.488583	-1.13632	-1.25688	1.79612	0.051666	0.128688	-0.908609
202833_s_at	5265	ENSG00000197249	SERPINA1	-0.686772	-0.667517	-2.32298	-1.55915	0.455789	0.40341	0.999008	1.05071	0.723688	0.541678	0.536984	0.468931	0.0562137	-2.72352	0.898791	-0.0625623	-0.32382	-0.20026	0.930818	0.788834	0.649049	0.254633	-0.309735	0.0977702
202836_s_at	10907	ENSG00000141759	TXNL4A	-0.773161	-1.59933	-0.336749	-0.088597	1.55694	1.90978	-1.27475	-0.813914	0.307827	0.217398	0.545507	0.626897	-0.27784	1.1168	0.900246	0.0236125	-1.35024	-1.78687	0.438922	1.20636	-0.823676	-0.112691	-0.501241	0.888773
202837_at	10906	ENSG00000135148	TRAFD1	0.70837	-1.26519	-1.7947	-1.41986	0.943262	0.941909	0.31752	0.759084	-0.406326	-0.980538	0.712282	0.650485	0.833692	-2.51201	-0.0576177	1.13697	0.0699783	0.843186	0.744151	-1.0178	-0.144932	-0.0441516	0.627991	0.354237
202838_at	2517	ENSG00000179163	FUCA1	-0.490918	-0.541305	-1.70575	-1.13794	-0.512172	0.573895	0.769848	1.27315	-0.686179	-0.881116	1.22676	1.15557	0.956144	0.576093	-2.38205	0.400915	-0.335222	0.191846	-0.186393	1.36158	0.552461	-0.673755	1.07445	-0.579925
202839_s_at	4713	ENSG00000099795	NDUFB7	-0.0347302	0.283439	-1.1201	-1.68603	1.70825	1.30161	-0.90857	-1.21697	0.727742	0.451803	0.378753	0.588432	-0.473639	-0.729268	0.719892	0.0972181	-0.533041	-1.45343	0.0688038	0.653852	-1.46703	0.731732	-0.057302	1.96857
202840_at	8148	ENSG00000172660	TAF15	0.201116	-0.290551	0.569627	1.17925	-0.024944	0.816421	0.105867	-0.565063	0.560589	-0.874355	-2.74625	1.04234	0.0259551	1.28118	-0.191736	0.149398	0.647914	-0.243234	-1.24522	-0.244275	-2.26772	0.851024	0.652212	0.610462
202842_s_at	4189	ENSG00000128590	DNAJB9	-0.991995	-0.693236	1.41744	1.06524	-0.807334	-0.778476	0.124417	-0.157104	1.49125	1.61988	-0.884033	-0.805783	-0.60027	-1.89076	-0.0490015	1.24625	-0.0756875	-0.372905	0.722097	-0.368223	1.4385	0.793672	-0.0972448	-1.3467
202844_s_at	10928	ENSG00000017797	RALBP1	-0.231941	0.381953	-1.75255	-2.66281	0.216791	0.42928	0.726371	0.545616	0.387208	0.405111	0.527188	0.573177	0.454609	-0.32628	0.0247323	0.475538	1.43352	0.728256	-1.43568	-1.40698	-1.18729	-0.239818	0.686065	1.24794
202847_at	5106	ENSG00000100889	PCK2	0.161879	-0.213359	1.35287	1.64263	-1.03096	-1.12768	-0.171767	0.241746	1.30071	0.854557	-0.845205	-0.938161	-1.22725	1.90195	0.105731	-1.03145	-1.00777	0.0286636	0.524816	1.07574	-1.06165	-0.674517	-0.85848	0.99696
202850_at	5825	ENSG00000117528	ABCD3	-0.34766	0.575653	-0.0858781	0.560213	0.418249	1.24614	-1.71957	-1.85284	-0.7551	-0.28454	0.0796701	0.511986	1.65367	2.29055	-1.53325	0.53326	0.0270789	0.166082	-0.903612	-1.05884	-0.454972	0.0432407	0.418679	0.471777
202852_s_at	79719	ENSG00000103591	AAGAB	-1.5224	-2.21484	-0.399529	-0.542302	0.605113	1.45997	-0.249266	0.254419	0.0623141	0.512552	1.05065	0.933286	0.0500288	-1.05399	1.07001	0.91176	0.24606	-0.725839	-0.255438	0.544455	-2.10131	-0.341283	0.388102	1.31747
202854_at	3251	ENSG00000165704	HPRT1	-2.04264	-1.94532	-0.676774	-0.669634	1.06556	0.87193	0.467772	0.224633	0.477954	0.748842	0.501513	0.499	0.477166	-1.10989	0.586954	-0.167145	0.279863	0.300627	0.804346	1.24956	-2.41762	-0.163662	-0.127956	0.76493
202858_at	7307	ENSG00000160201	U2AF1	-0.936851	-1.47521	-1.7071	-0.684306	0.579346	1.57948	0.145414	1.04597	-0.396056	-0.159174	0.947407	1.04079	0.0202967	-2.22947	0.522154	-0.231281	0.131292	-0.467567	0.532103	1.32731	-1.21063	0.0804397	0.448376	1.09727
202859_x_at	3576	ENSG00000169429	IL8	-0.532831	-1.43004	-1.56869	-0.903883	-0.215443	-0.606887	1.25979	1.14818	1.28676	1.30437	0.314501	0.255836	-0.311664	-1.89728	0.495763	-0.288039	-0.311437	-0.265401	1.07183	1.50109	1.40152	-0.666771	-0.467492	-0.57378
202860_at	9909	ENSG00000198837	DENND4B	0.507982	0.749909	1.24431	0.935073	-0.639348	-2.08899	0.625131	0.644027	-0.32939	-1.27406	0.959724	-0.366276	-0.968094	0.389534	-1.20885	-1.91649	1.1154	0.489785	0.390356	-0.637132	1.29108	0.261005	0.742112	-0.916803
202861_at	5187	ENSG00000179094	PER1	1.24997	1.94331	-0.366865	0.0497744	-0.485286	-1.07896	0.32724	1.58927	-1.36701	-0.84419	-0.109638	-0.579755	-0.327858	0.373354	-0.645351	-0.390314	1.40124	1.076	-1.69887	-1.36762	0.534413	-0.187519	1.20684	-0.302175
202862_at	2184	ENSG00000103876	FAH	0.829462	0.939955	0.705916	1.15201	-0.141584	0.443462	-1.62252	-2.26678	0.27446	-0.325589	0.443398	0.371092	-0.803282	1.86453	-1.48488	0.92311	0.0717078	-0.474394	-1.63977	-0.393433	0.588159	0.502273	-0.330868	0.37356
202867_s_at	54788	ENSG00000148719	DNAJB12	-0.037283	0.865133	1.2654	1.51408	-0.951796	-0.581994	-1.02884	-1.28311	1.64352	-0.744291	0.0718403	-0.82662	0.0939632	0.513761	-0.603332	0.344087	0.157378	-1.26035	-0.281841	0.402112	2.49127	0.0389588	-1.00628	-0.795771
202868_s_at	10775	ENSG00000105171	POP4	-0.968527	-0.883607	-1.68776	-1.84868	1.01904	0.687568	0.201075	-0.197297	0.718853	1.04844	0.81284	0.761595	0.336456	-2.71886	0.30678	0.490933	-0.176654	-0.900803	0.552658	0.776283	0.206317	0.508931	0.808462	0.145956
202869_at	4938	ENSG00000089127	OAS1	-1.80364	-1.83853	-1.02106	-0.149576	-0.0109964	-0.173602	0.0470446	0.619058	1.33567	1.24349	0.775246	0.595785	0.381112	-2.33048	0.2035	1.35274	-0.0920563	0.124955	0.4856	-0.524615	1.45167	-0.0684599	0.100586	-0.703436
202870_s_at	991	ENSG00000117399	CDC20	0.439981	-0.430938	-1.85115	-1.53635	0.995543	1.00588	0.989846	0.738641	-0.838863	-1.11688	0.63169	0.603781	0.36882	-1.42291	0.580514	-0.063549	-0.370384	-0.0703749	0.442657	1.2727	-2.08556	0.477638	-0.00702617	1.2463
202874_s_at	528	ENSG00000155097	ATP6V1C1	1.60045	1.70585	1.31922	0.712204	-0.0965232	-0.994039	-1.17162	-1.18303	-0.0932504	-0.268332	-0.149928	-0.685248	-0.695759	0.98277	0.141832	-0.350747	-1.58373	-0.304954	0.793997	0.851379	1.76495	-0.457357	-1.35236	-0.485774
202880_s_at	9267	ENSG00000108669	CYTH1	1.14957	-1.20947	-1.50102	-0.584525	-0.33734	-0.909762	1.36703	1.02037	0.729224	-0.445326	-0.113316	-0.637193	1.47176	-1.7889	-1.06211	0.670683	0.279763	0.967157	2.03936	-0.431792	-0.455176	0.0216646	0.0806549	-0.321301
202886_s_at	5519	ENSG00000137713	PPP2R1B	0.191297	0.116868	-1.82022	0.175202	0.964994	0.610748	0.931033	1.04185	-1.63533	-1.50642	0.909514	0.258979	-0.238507	1.09147	-0.00346717	-0.0298415	-1.32498	-1.09371	0.760101	1.56249	0.65316	0.340072	-1.62479	-0.330499
202887_s_at	54541	ENSG00000168209	DDIT4	1.51396	0.159132	1.36365	1.00285	-0.48447	0.260734	-0.725265	0.570588	-0.228797	-0.462556	-0.528116	-0.0627645	-2.37894	-0.366576	1.9738	-1.502	-0.633696	-0.154911	1.43328	-0.00186746	-0.786684	0.328441	-0.82301	0.533234
202888_s_at	290	ENSG00000166825	ANPEP	0.0177994	-0.523866	-1.77019	-2.20485	0.258631	0.437621	1.11278	0.279291	0.909752	-0.543928	0.966168	0.732234	0.328548	-2.74367	0.218245	0.87594	0.102293	0.83895	-0.742139	0.528775	-0.155526	0.649718	0.335358	0.0920514
202889_x_at	9053	ENSG00000135525	MAP7	-0.799331	-0.818177	-1.17613	0.112148	1.02636	-1.02686	-1.27829	-0.454953	1.22355	1.76088	-0.137755	0.934993	0.633575	-1.748	0.0624257	0.611372	0.141303	-0.118003	1.35234	1.55517	0.404472	-0.279411	-0.473674	-1.50799
202891_at	4817	ENSG00000158793	NIT1	0.734347	1.83886	-0.0930909	-0.445322	-1.19055	-1.70311	0.612841	-0.327396	0.728507	1.00596	0.531609	-1.27014	-0.422501	-0.235802	1.3717	-1.22471	-0.674756	-1.09744	0.425058	0.238391	2.07577	0.269402	-0.774275	-0.373335
202892_at	8697	ENSG00000094880	CDC23	0.792413	0.317616	-2.06342	-1.88251	0.0929638	0.244117	-0.208795	-0.237523	0.0912124	-0.434007	0.927606	1.22558	1.13476	1.94907	-1.94242	0.483282	-0.393696	0.903151	-0.185977	-0.061208	0.437112	0.353193	-0.511805	-1.0307
202893_at	10497	ENSG00000198722	UNC13B	-1.106	-2.62387	-0.730229	-0.159846	0.119234	1.19011	0.176087	0.418492	0.20593	-0.0228222	0.897635	0.98539	0.649883	0.996945	0.799089	0.0221861	-1.51674	0.339584	-1.54156	-0.845932	-0.694311	0.867476	0.137937	1.43533
202894_at	2050	ENSG00000196411	EPHB4	0.250779	0.722201	0.811691	1.4859	-1.0296	-1.44149	0.266123	0.80101	0.666857	-0.456577	-0.391029	-2.07108	0.385219	1.50608	-0.512372	-0.395989	0.910581	0.8712	-0.692745	-1.65519	-0.606293	-1.08122	0.667422	0.988526
202897_at	140885	ENSG00000198053	SIRPA	1.64168	1.84626	-0.072215	0.449925	0.403732	0.436438	-1.96413	-0.312428	-0.262052	-0.113108	-0.531851	-1.20956	-0.312685	0.524276	-1.26791	0.403697	0.712502	1.05421	-0.0668938	-1.72709	-1.5696	0.567071	0.884186	0.485554
202898_at	9672	ENSG00000162512	SDC3	-0.695238	-0.151805	-1.33455	-0.178123	-0.299116	-0.0443038	1.87735	1.90781	0.352753	-0.915751	0.37242	0.41207	-1.30352	0.408087	0.736893	0.224784	0.596735	0.114169	-1.19401	-1.78509	1.89369	-1.05971	0.0007602	0.063692
202900_s_at	4927	ENSG00000108559	NUP88	1.01085	0.801403	1.69073	1.61593	0.110401	0.22919	-1.31223	-1.04161	-0.7177	-0.221109	-1.06348	-0.206659	-0.895714	2.06491	0.126906	0.57661	-1.32626	-0.916031	-0.268441	1.07259	-0.743969	-0.0862974	-1.0672	0.567178
202903_at	23658	ENSG00000106355	LSM5	-0.942201	-0.241959	-1.7222	-1.12036	0.809323	0.955751	-0.777811	-1.03478	0.093938	0.741443	0.903332	1.04149	1.29402	-0.605341	-1.63269	0.3091	0.82594	0.983509	-1.09707	-1.53208	0.354758	0.964296	0.558241	0.87134
202906_s_at	4683	ENSG00000104320	NBN	1.69305	1.72578	0.164082	0.553908	0.417158	0.74416	-0.993355	-1.09996	-1.24611	-0.847972	-0.382059	0.251778	-0.980458	2.71299	-1.22895	-0.957482	0.130673	-0.157292	0.079416	0.0327435	-0.374472	0.473048	-0.329021	-0.381655
202908_at	7466	ENSG00000109501	WFS1	-1.28438	-1.79201	1.19654	1.4609	-0.80328	-0.582643	-0.84101	0.222772	0.920136	1.08275	-0.305349	0.389695	0.335876	2.69215	-1.02163	-0.187864	-0.153974	-0.251734	-0.478316	-1.00002	0.669805	-0.271262	-0.379186	0.382026
202909_at	9852	ENSG00000178567	EPM2AIP1	0.052092	0.657406	-1.83716	-1.45584	0.638206	0.801522	-0.662151	-0.652306	-0.381508	-0.663907	1.17383	1.27443	1.05539	0.777366	-0.818683	-0.00297224	0.99159	0.911432	-1.16131	-2.12411	-0.205156	0.586143	1.05819	-0.0124921
202910_s_at	976	ENSG00000123146	CD97	-0.304379	-1.15315	0.224792	0.901421	1.70439	0.624276	0.158439	0.105906	0.796393	-0.178244	-0.50093	0.0719775	-2.45089	-1.20994	0.38259	-1.3715	1.51391	1.15857	0.155251	0.686752	-0.253311	-0.566404	0.830307	-1.32623
202912_at	133	ENSG00000148926	ADM	1.6363	2.36423	0.397607	0.363448	-0.856594	-0.164455	0.011695	-0.361829	-1.01942	-1.08651	-0.638397	0.0377877	-0.683861	1.5274	1.17119	-1.17175	-0.544747	-0.322906	0.466698	-0.173462	1.41056	-1.19921	-0.0237598	-1.14003
202916_s_at	9917	ENSG00000116199	FAM20B	-0.883834	-1.23545	-0.880145	-1.07086	1.14153	0.944221	1.6942	0.589756	-1.08299	-0.550048	0.280815	1.157	-0.104193	0.517327	0.651937	-0.336014	-1.64842	-0.937522	1.06505	0.850614	-1.4915	-0.385766	0.437566	1.27673
202917_s_at	6279	ENSG00000143546	S100A8	-0.291885	0.177276	-2.06098	-1.87544	0.698571	0.386739	0.885335	0.945577	0.279323	0.145362	0.995055	0.638093	-0.923028	-0.950248	1.09314	1.8837	-0.736468	-0.657823	-0.336541	-0.713993	1.3712	0.345801	-1.07774	-0.221025
202919_at	25843	ENSG00000115540	MOBKL3	0.631638	1.58025	-0.776618	-2.51593	0.722529	-0.289272	-0.498938	-0.273852	0.850206	0.789754	0.327745	0.0285375	-0.576049	-0.517978	-1.48469	0.500396	0.98874	1.21829	-1.26228	-0.647855	0.52282	-0.162237	1.5626	-0.71781
202920_at	287	ENSG00000145362	ANK2	-2.02024	-0.773197	-1.06979	-1.51913	0.732237	0.968271	0.740238	0.39108	0.338542	0.307833	0.975572	1.03315	-0.10457	-2.13487	0.418223	-0.363115	0.633901	0.905032	-0.029949	-0.247237	-1.51863	0.927331	0.976593	0.432724
202922_at	2729	ENSG00000001084	GCLC	-0.652294	-0.334656	-0.221388	0.65886	-0.298461	-0.472193	-1.93973	-1.43696	1.20095	1.1914	0.747626	0.164874	1.39197	0.259471	-1.22196	0.117547	1.11469	1.28563	-0.967145	-1.72304	-0.200899	0.939911	0.932223	-0.536429
202925_s_at	5326	ENSG00000126003	PLAGL2	-0.0523298	1.38024	-1.3573	-0.0754549	-0.769847	0.289203	1.08362	1.96534	-0.908176	-1.11478	-0.939089	0.211243	0.287329	2.13516	-1.21722	-0.0490751	0.905901	0.511882	-0.757551	-1.58243	-0.157602	0.0888357	0.385674	-0.263581
202926_at	51594	ENSG00000151779	NBAS	-0.726618	-1.52751	-0.203911	0.602072	-1.21444	0.801276	0.687473	2.09742	1.06486	0.0967783	-0.431298	-0.318311	-0.927786	2.74531	-0.63274	-0.60557	-0.00292101	0.0780327	-0.267504	-0.0190652	0.344012	-0.131885	-0.121215	-1.38646
202927_at	5300	ENSG00000127445	PIN1	-0.335991	-1.46154	-0.686262	-0.592304	1.30117	0.437118	-1.43014	-0.922811	0.15488	0.24074	0.285262	1.48635	1.52352	-0.906062	-1.25912	1.32865	0.473534	-0.255456	-1.25251	-0.0998169	-0.745751	0.716009	0.180249	1.82027
202929_s_at	1652	ENSG00000099977	DDT	-0.911541	-0.643952	1.1147	0.522672	1.57089	0.817341	-0.996043	-1.69814	0.639079	1.04647	-0.49361	0.043833	-1.01169	1.40241	0.51986	0.366141	-1.70544	-1.17719	0.312593	1.43292	-1.02292	0.296993	-0.667197	0.241835
202930_s_at	8803	ENSG00000136143	SUCLA2	1.4819	1.5851	0.470324	0.415391	-0.665138	-0.535782	-1.14064	-2.09683	-0.647733	0.49688	0.0284991	0.590188	0.0178302	1.77319	0.432746	-0.269901	-1.24381	-0.66384	0.200599	0.739548	0.449399	1.01294	-1.598	-0.832878
202932_at	7525	ENSG00000176105	YES1	-1.50258	-0.70819	-0.419738	0.476728	-1.63762	-0.396756	0.789483	1.9265	-0.179657	1.3627	0.396471	-0.333524	0.226185	1.00327	1.21612	-0.559178	-0.39703	-0.917491	1.45299	1.0885	-0.760106	0.123159	-1.46881	-0.781416
202934_at	3099	ENSG00000159399	HK2	-0.970512	-1.15117	0.877613	1.41742	-1.20971	-1.03101	1.79915	1.12252	-0.661908	-0.19075	-0.0245436	0.0251467	-0.0022373	-1.16186	1.26894	-1.18732	-0.324598	-0.155713	1.80955	1.09267	0.45665	-0.238377	-0.827863	-0.732084
202939_at	10269	ENSG00000084073	ZMPSTE24	-1.72537	-1.34149	-1.05727	-0.987974	0.515725	0.769657	-0.340777	0.0297702	0.833317	0.728052	1.45464	1.16506	-0.0433516	1.23886	-0.798658	1.9607	-0.825687	-0.867616	-0.53429	-0.837488	0.671424	0.976183	-0.745561	-0.237872
202941_at	4729	ENSG00000178127	NDUFV2	-1.12513	-0.7561	-0.559603	-1.17316	0.579693	-0.249035	-0.52919	0.482709	1.23985	2.49707	-0.101635	0.219883	-0.525352	0.173469	0.907532	-0.217335	-0.337936	-1.32919	0.677456	1.90008	0.945757	-0.898665	-1.25919	-0.561977
202942_at	2109	ENSG00000105379	ETFB	1.59967	1.76105	0.559221	0.880591	0.350196	0.327458	-1.11302	-1.03387	-1.21055	-1.13949	-0.330701	-0.029784	-0.62077	1.65976	0.138824	-0.271799	-1.09099	-0.865564	-0.299805	0.322051	-1.50095	0.34361	-0.18664	1.7515
202944_at	4668	ENSG00000198951	NAGA	-0.657056	-0.708364	-1.07811	-1.90167	0.33248	1.02987	0.338674	0.994025	0.118539	-1.20002	0.767224	0.440399	1.52402	-0.915153	-1.22112	0.439828	1.04901	0.701062	-0.104809	-0.012745	-1.91276	-0.277666	0.965064	1.28929
202946_s_at	22903	ENSG00000132640	BTBD3	1.1484	1.8139	0.991269	0.559996	-0.195705	-0.447792	-0.336648	0.592734	-2.00218	-1.14369	-0.533086	-0.566943	0.119734	2.47682	0.733289	-1.02815	-0.443352	-0.4432	0.865111	-0.55581	-0.274453	-0.698055	-0.822231	0.190037
202948_at	3554	ENSG00000115594	IL1R1	1.23452	1.82631	-0.853348	-1.08495	0.208713	0.518477	-1.34328	-1.46757	-0.517109	-0.318439	0.509633	0.4802	0.80686	0.168316	-1.50309	0.0883403	0.338153	0.687821	-1.31553	-1.4507	1.63653	0.993906	0.237259	0.118999
202949_s_at	2274	ENSG00000115641	FHL2	-0.434388	-0.590492	1.33912	1.37115	-0.919176	-1.11672	1.06802	1.27109	0.303046	0.407531	-1.09859	-1.40886	-0.191734	0.233588	0.446223	-2.30544	0.355404	0.257855	1.54445	0.721642	-0.845355	-0.945063	0.400837	0.13586
202950_at	1429	ENSG00000116791	CRYZ	0.633874	1.13751	-1.77346	-2.33304	0.808695	-0.11099	0.861937	0.439932	0.620973	-0.0135098	0.290637	-0.158389	-0.404173	-0.428946	1.83076	-1.64331	-0.256639	0.0747597	-0.0615518	1.00262	1.32363	-0.958831	-0.244833	-0.637656
202951_at	11329	ENSG00000112079	STK38	-1.74039	-1.53871	-0.783405	-0.751216	1.04394	0.548677	0.925052	-0.642172	0.164686	-0.213062	0.763133	0.807541	1.41593	-1.49339	0.022152	-1.00508	0.0969453	-0.166693	-0.810351	0.408282	-0.72477	1.04994	0.509773	2.11319
202954_at	11065	ENSG00000175063	UBE2C	0.43788	-0.42657	-1.07575	-1.11059	0.925576	0.957211	0.957645	0.718379	-1.03532	-2.11122	0.595608	0.654171	0.512988	-1.21198	-0.249614	-0.0989648	-0.247476	0.509459	0.712	1.18792	-2.31282	0.488039	0.200044	1.02339
202958_at	5780	ENSG00000169410	PTPN9	0.47472	-1.09172	0.749694	0.9736	-1.15011	-1.43714	1.64995	0.450776	0.764876	0.266761	0.160851	-1.60629	-0.205968	0.630286	1.18552	-1.85721	-0.143925	1.28214	0.436128	1.01329	-0.342818	-0.735185	-1.27502	-0.193211
202959_at	4594	ENSG00000146085	MUT	-0.343905	0.780126	-1.43697	-0.817431	0.31536	1.19476	-1.25496	-1.78829	0.0892108	0.703179	0.894503	0.610841	1.05357	0.718918	-1.28975	0.273492	0.756944	1.05002	-1.26642	-1.94703	0.233636	0.39481	0.950323	0.125059
202963_at	5993	ENSG00000143390	RFX5	0.688722	0.0766516	-1.94811	-1.81622	0.825646	1.12295	0.361734	0.38567	-0.652526	-0.698016	0.887039	0.997863	-0.231407	0.260896	-0.0472146	-0.153302	0.506294	0.324184	-0.966818	-0.529886	-1.72464	2.39806	0.134209	-0.201786
202967_at	2941	ENSG00000170899	GSTA4	1.39894	1.6595	-1.08168	-1.19027	0.45762	0.498054	-1.36589	-0.982706	-0.623115	-0.325119	0.849384	0.850003	-0.14472	-0.38409	-0.947715	0.893112	0.923361	0.764473	-1.46734	-1.86092	0.695068	0.802759	0.652293	-0.0709976
202971_s_at	8445	ENSG00000127334	DYRK2	-1.14713	0.647505	-0.254873	0.784645	-1.46327	-2.01796	1.30669	-0.128721	0.735765	0.645104	-0.328713	0.173758	1.04719	0.48973	-0.433795	-0.418913	1.02719	0.990225	0.222367	-0.67029	-0.240117	-0.531073	1.63736	-2.07268
202972_s_at	10144	ENSG00000138640	FAM13A	1.5615	1.83991	0.969112	1.13347	-0.988347	-0.668512	-0.293572	-0.185169	-0.504931	-0.0679358	-0.688008	-1.05755	-1.04997	2.00546	0.117323	0.487213	0.427538	0.380511	-1.36992	-1.19902	0.895658	-0.253146	-0.216244	-1.27537
202974_at	4354	ENSG00000130830	MPP1	0.355306	0.910104	0.336949	0.613241	0.774099	0.551271	-1.64365	-2.3242	0.0734301	-1.12516	0.742467	0.391541	0.344602	0.520338	-1.64413	0.298024	0.708611	0.788102	-0.656583	-1.11364	-1.38614	0.19502	1.05893	1.23147
202980_s_at	6477	ENSG00000196470	SIAH1	-1.32259	-0.799914	1.46009	0.997989	-0.863913	-0.93439	0.278449	-0.0192271	1.01796	1.69573	-0.853293	-0.816073	0.159183	-2.25864	-0.129391	-0.780293	0.709722	0.748039	1.07388	0.0608046	0.653743	1.14668	-0.524809	-0.699736
202983_at	6596	ENSG00000071794	HLTF	-0.0538925	-0.0147551	-2.44893	-1.46469	0.622665	0.95358	0.322067	-0.118044	-0.521323	-0.120372	0.904307	0.984266	0.955121	1.31209	-0.79049	-1.84214	-0.0984692	1.39695	-0.640294	-0.917483	0.307354	0.612871	-0.308184	0.967794
202984_s_at	9529	ENSG00000166170	BAG5	-1.21647	-0.364159	-1.23639	-1.76471	0.56463	0.574265	0.00400649	1.01245	-0.59762	-0.357867	1.12444	1.52807	0.729356	-0.204567	-1.70238	-0.0684412	1.28706	1.43303	-0.572331	-1.10383	-0.00635535	0.51387	1.18661	-0.762665
202990_at	5836	ENSG00000100504	PYGL	-1.4639	-2.04831	-0.421924	-0.282834	0.0451109	0.0259192	1.71756	1.53613	0.284606	0.199782	0.462294	0.360312	-0.414737	-1.38258	1.72585	-0.906976	-0.704766	-0.812506	1.31751	1.05339	0.271165	-0.280699	-0.663592	0.383203
202993_at	10994	ENSG00000105135	ILVBL	-1.14853	-0.482496	-0.77033	-1.30512	0.366999	0.490262	1.95554	0.82294	-0.0431803	-1.53692	1.07262	0.552497	0.0257095	-0.170934	0.543069	-0.969499	-1.76736	-1.14109	0.931345	1.45947	-0.452233	0.0710883	0.279793	1.21635
202996_at	57804	ENSG00000175482	POLD4	0.254162	0.058	1.81782	1.81132	-1.24667	-0.973913	-0.235384	0.0617801	0.282736	0.29378	-1.00325	-1.43479	0.314415	-0.771184	2.03968	-0.0610258	-0.506476	-0.761025	0.609191	0.687756	1.20556	-0.312317	-1.37838	-0.751781
203002_at	51421	ENSG00000114019	AMOTL2	-1.00398	-1.11045	-0.200013	-1.0743	-0.369129	0.0473322	-0.980495	-0.473443	1.22549	1.57047	0.440247	0.0246834	1.90358	0.541553	-0.394614	-2.0106	1.12886	1.44461	-0.866156	-0.717016	0.415081	-0.0872562	0.982962	-0.437433
203005_at	4055	ENSG00000111321	LTBR	-1.20503	-1.84255	-0.15679	0.987279	-1.34504	-0.788906	1.34639	1.21175	0.652189	0.525084	0.290522	0.434746	-0.109648	-2.20234	0.616627	-1.2963	0.729433	-0.225466	0.813177	-0.278998	1.29468	-0.193799	0.0310144	0.711971
203006_at	3632	ENSG00000068383	INPP5A	1.44116	1.6376	1.24484	1.22795	-0.562607	-1.13537	-0.983276	-0.912132	-0.229864	-0.402842	-0.27746	-1.01574	-0.0322592	1.84024	-1.20789	-1.27964	1.13273	0.185198	-0.952524	-0.722679	0.470689	-0.338616	0.940129	-0.0676435
203008_x_at	10190	ENSG00000115514	TXNDC9	-1.88353	-0.701591	0.0733721	0.0227862	1.0064	0.301025	-0.388088	-1.19529	0.925575	2.10874	0.433298	-0.152909	-0.549782	-2.34965	0.369535	0.134148	-0.582545	0.0792691	-0.401831	0.728688	1.40557	0.952857	-0.800875	0.464836
203011_at	3612	ENSG00000133731	IMPA1	-0.0413424	-0.537292	-1.77133	-0.702525	1.74924	1.38403	0.917715	-0.41959	-1.06585	-0.554168	0.72198	0.714071	-0.394941	-0.615596	-0.99292	-0.189807	2.27322	-0.246178	-1.35018	-0.479897	-0.507768	0.841213	0.595191	0.672721
203012_x_at	6147	ENSG00000198242	RPL23A	1.40716	1.42918	1.21567	1.26348	-0.643671	-0.645843	-1.39292	0.330889	-0.210225	-0.00374836	-0.923885	-0.87864	-0.947448	-1.58282	-0.592411	1.86759	0.91741	-0.701256	-0.716479	-0.832963	-0.0941051	0.0754006	1.12824	0.531393
203013_at	11319	ENSG00000122882	ECD	1.54572	1.23056	-0.0435501	0.318525	0.0624639	0.696525	-1.0485	-0.369317	-1.15024	-1.10195	1.17109	0.355566	-1.66689	1.83159	-0.443563	-0.0124735	-0.946972	-1.88713	-0.03161	1.23082	0.75329	-0.262949	-0.480003	0.248994
203015_s_at	117178	ENSG00000117155	SSX2IP	-0.0332598	0.0036528	1.03558	0.680615	0.944094	0.308596	0.893965	0.368376	-0.846277	-2.52013	-1.06941	0.768625	-0.53443	1.42363	0.0827572	-1.40601	-0.377153	-0.776154	1.41491	1.46846	0.218885	-0.445281	-0.736922	-0.86712
203021_at	6590	ENSG00000124107	SLPI	-0.46593	-1.51576	-1.61511	-1.60986	0.667435	0.336566	1.0396	1.49093	0.3588	0.813579	0.0140774	0.0704858	0.415201	-2.12046	0.940668	1.83706	-0.114714	-0.46425	0.653265	-0.327559	0.613781	-0.506934	0.0374917	-0.548344
203022_at	10535	ENSG00000104889	RNASEH2A	-0.77132	-1.35592	-1.31877	-1.15473	1.30602	1.37902	0.808068	0.624434	-0.47262	-0.963229	0.612388	0.721645	0.58501	0.317014	0.14931	-0.0360646	-1.03768	-0.380522	0.869337	1.22367	-2.16643	0.264237	-0.543455	1.34059
203024_s_at	56951	ENSG00000113583	C5orf15	0.375314	0.542063	-2.28795	-2.10146	0.168406	-0.218512	1.12617	0.424488	0.610714	0.428732	0.502513	0.344759	0.0847574	-1.56428	0.332305	0.115265	0.603177	0.744881	-0.705385	-0.108946	2.18159	-0.2762	-0.0505788	-1.27183
203025_at	8260	ENSG00000102030	NAA10	-2.02949	-1.70536	1.00715	1.23559	0.250041	-0.298734	-0.569177	-0.487559	0.928472	1.13028	0.0585607	0.187312	0.292903	-0.141543	0.159884	0.511926	-0.627086	-0.317116	0.347255	0.845478	-2.52015	0.306124	-0.101785	1.53702
203026_at	9925	ENSG00000168795	ZBTB5	-0.235727	-0.0968743	-2.12659	-1.74692	1.13156	0.638516	0.403877	0.835093	-0.551337	-0.53547	0.667334	0.721253	0.895283	-0.834421	-0.952461	0.972743	0.671657	1.2413	-0.915499	-0.944029	-1.4356	0.384888	1.31429	0.497134
203031_s_at	7390	ENSG00000188690	UROS	-1.00619	-1.37971	1.74342	1.33315	0.289287	0.221142	-1.06896	-1.44091	0.578864	0.716132	0.552722	0.0155453	-0.5545	0.358191	-0.181574	0.639714	-1.75668	-0.10869	0.550459	-1.10905	-0.114899	0.515959	-0.853761	2.06033
203032_s_at	2271	ENSG00000091483	FH	-0.207883	0.521803	0.192504	0.184485	0.619192	1.13605	-1.90973	-1.53871	-0.562576	-1.22012	0.785867	1.15631	0.842809	2.07615	0.120416	0.0385216	-1.50407	-1.22361	0.155951	0.506172	0.853071	0.476856	-0.816405	-0.683044
203035_s_at	10401	ENSG00000131788	PIAS3	0.404845	1.18529	-0.500279	0.142504	-1.10074	-1.30225	1.47287	1.92772	-0.892556	-0.996764	0.120835	-0.200503	-0.26098	0.661747	1.46814	-1.6718	-0.0299884	-1.07288	0.256204	1.44772	-0.673764	0.638054	-0.0827621	-0.940668
203037_s_at	9788	ENSG00000170873	MTSS1	1.76918	1.91292	0.768474	0.686553	-0.572381	-0.553668	0.263579	0.0184553	-0.7804	-0.81126	-0.683037	-0.677815	-1.34059	2.09102	1.27014	-0.097952	-0.673229	-0.581108	0.565147	-0.440678	0.36696	-1.22972	-0.0433665	-1.22722
203038_at	5796	ENSG00000152894	PTPRK	0.416536	0.478199	-1.75115	-1.20851	-0.297518	0.326551	1.55491	1.87642	-0.0926097	-1.07168	0.319021	-0.0850632	-0.465116	0.903175	0.207048	-1.09214	0.345089	1.10626	0.685562	-2.19302	-0.168848	-0.27873	1.12509	-0.639477
203039_s_at	4719	ENSG00000023228	NDUFS1	0.432545	0.94581	-0.620517	-0.68258	0.838327	1.47211	-0.916094	0.45301	-1.53471	0.130149	-0.0928514	1.24122	-1.66642	2.26264	1.12865	-0.344502	-1.06697	-1.24794	-0.76431	-0.134404	0.0843217	0.475718	-0.605099	0.2119
203040_s_at	3145	ENSG00000149397	HMBS	-0.0913478	-1.64532	-0.25361	-0.143653	0.92895	0.710238	-1.19086	-0.984351	0.0704	-1.09921	0.884471	1.27503	1.53927	0.501723	0.0900971	-0.716324	-0.624261	-0.705356	-0.274334	0.986644	-1.48351	1.09374	-0.795887	1.92747
203043_at	9189	ENSG00000214717	ZBED1	2.12228	1.97894	-0.206136	-0.5948	-1.72902	0.176095	-0.298275	0.157588	-0.459497	-0.4052	-0.203604	-0.140936	-0.397428	2.1621	-0.334471	0.498644	0.692024	0.693074	-0.458123	-1.34545	-0.0360588	-1.33596	0.237261	-0.773052
203044_at	22856	ENSG00000131873	CHSY1	0.461449	-0.0347872	-1.48556	0.364037	-1.25687	-0.593835	2.16831	0.710165	0.656208	-0.0969308	0.167388	-1.48484	0.425265	1.47405	0.203421	-1.50371	-1.34919	-0.27537	0.342458	0.616411	-1.35837	0.608694	0.0733791	1.16823
203045_at	4814	ENSG00000131669	NINJ1	-1.22416	-0.247319	-2.06554	-1.37819	0.542856	1.0037	-0.460482	0.335207	0.498955	0.681089	1.02296	1.19356	0.0973555	-0.351085	-1.99671	-0.345667	0.671994	1.1443	-0.706665	-0.911236	-0.194463	1.56849	0.623399	0.497642
203046_s_at	8914	ENSG00000111602	TIMELESS	-1.14497	-0.336869	-0.856782	-0.880031	1.07693	1.62404	0.344776	0.0104413	-0.886372	-1.59827	0.950438	0.930268	0.766396	0.880255	-0.56515	-0.528981	-0.389985	0.156976	0.629608	0.892875	-2.48886	0.48436	-0.187334	1.11624
203048_s_at	9652	ENSG00000198677	TTC37	1.515	1.55783	-0.123655	1.53742	-1.03068	-0.383722	-1.02928	-1.1445	0.465219	0.587427	-0.770669	-0.672333	-0.508059	2.00357	-0.0434196	-0.168881	-1.28199	-1.03456	0.257377	-0.512994	1.26153	0.67098	-0.000530256	-1.15107
203050_at	7158	ENSG00000067369	TP53BP1	1.1543	1.33601	-1.98544	-0.289846	0.908983	0.646635	-1.40503	-0.793835	0.256618	-0.929726	0.208601	0.747396	0.145333	1.9907	-0.303038	0.396084	0.227438	0.106421	-0.326036	-0.442153	-2.26415	-0.295301	0.101133	0.808902
203053_at	10286	ENSG00000116752	BCAS2	-0.0318509	0.471898	-0.00510935	-1.36037	1.00445	0.0683366	-1.11124	-1.62706	1.25531	1.86442	0.0726853	0.109948	-0.71142	-1.92052	-1.4522	0.49302	0.188382	0.0464333	-0.445	-0.151008	1.53572	0.858984	-0.16911	1.01529
203054_s_at	6988	ENSG00000145022	TCTA	1.34486	0.257039	-0.553823	-0.893406	0.940473	1.10314	-2.46838	-0.424759	-0.203494	0.564585	-0.365646	-0.126021	0.825434	0.635087	-1.3135	0.899817	1.03895	0.953777	-1.60505	-1.39645	-0.393775	0.134046	0.897496	0.149601
203056_s_at	7799	ENSG00000116731	PRDM2	1.54548	0.27614	-1.34899	-0.984318	0.11547	0.243153	0.894243	-1.93037	-0.673107	-0.497644	0.649375	1.08783	0.622723	0.974731	-1.00096	-0.662426	0.927276	0.465278	-1.30188	-1.37722	1.37828	1.01808	0.220073	-0.641228
203064_s_at	3607	ENSG00000141568	FOXK2	-1.23177	-1.96025	-0.114132	-0.463321	0.0268013	0.651821	0.606935	1.16317	1.49265	1.18061	0.13629	-0.920908	-0.567896	-2.05548	-0.436017	-1.10052	0.869575	1.31217	0.638836	0.357668	-0.495048	-0.15055	1.23162	-0.172241
203065_s_at	857	ENSG00000105974	CAV1	1.42544	2.07892	0.146051	-1.21122	-0.432975	0.226221	0.0821413	0.934724	-1.12012	-1.23069	-0.386206	0.260826	-0.773118	0.211223	0.851387	1.0596	0.298103	-0.722073	-0.000391846	-1.0107	-2.35054	0.400838	0.158088	1.10446
203066_at	51363	ENSG00000182022	CHST15	1.08702	1.04926	1.42121	1.31126	-1.52549	-1.24415	-0.613698	-0.527487	0.402258	0.373109	-0.673622	-1.11187	0.0522103	2.03491	-0.99907	0.304479	-0.334277	0.395581	-0.7507	-0.614358	1.57071	-0.700191	0.114259	-1.02135
203067_at	8050	ENSG00000110435	PDHX	1.19517	2.31323	-1.57121	-0.63752	0.0947339	-0.176339	0.178167	0.0249609	-0.714957	0.25606	-0.316808	0.660366	-1.30586	0.789682	-0.165548	-0.469217	-1.10769	-0.168046	0.619124	0.65706	2.03111	-0.370025	-1.80295	-0.0135093
203068_at	9903	ENSG00000162413	KLHL21	0.729471	1.2012	-0.0317557	0.817368	-1.29183	-0.424961	-1.81334	-1.56312	0.324748	0.684863	-0.404397	0.805822	0.965928	0.43877	-0.896366	-0.223323	0.853514	0.617569	-1.11333	-1.55225	1.96502	0.613994	-0.638153	-0.0654356
203072_at	4643	ENSG00000157483	MYO1E	-0.728866	-1.24281	0.537558	0.7388	-1.05025	0.103892	1.01073	1.73817	0.280493	-1.72546	0.128542	-0.727226	0.936437	0.0958431	1.97004	0.258906	-0.627118	-0.379157	1.01319	1.04258	-1.55075	-0.916556	-0.762111	-0.14487
203073_at	22796	ENSG00000135775	COG2	-1.40182	-0.465745	-0.95586	-1.4095	0.822347	0.769053	-0.833544	-1.10439	1.05103	1.02517	0.767262	0.746068	0.98993	-0.249634	-1.21556	1.44723	-0.283965	0.514374	-0.369405	-1.21846	1.78846	0.149019	0.577773	-1.13983
203076_s_at	4087	ENSG00000175387	SMAD2	-0.353934	-1.25582	1.88363	1.14351	-0.698688	-0.828431	0.794467	0.193339	0.879254	0.943086	-0.71713	-1.01302	-0.970264	0.204101	1.00541	-0.0463138	-1.28846	-1.36059	0.861969	1.49251	1.02929	0.0256898	-1.02398	-0.899628
203079_s_at	8453	ENSG00000108094	CUL2	1.50066	-0.0300531	1.17792	0.227887	-0.504023	-0.622148	0.100863	-0.704236	1.55532	0.445923	-0.330314	-0.698638	-2.11916	1.40515	-0.490068	-0.0431233	-1.12965	-0.720062	0.917822	1.10869	1.41937	-0.622414	-0.557771	-1.28794
203080_s_at	29994	ENSG00000123636	BAZ2B	0.983533	0.704417	-1.1901	-2.41124	1.00512	-0.696136	0.484665	0.165724	0.585245	1.21637	-0.269802	-0.161481	-0.416313	0.193127	-0.511106	-0.125099	1.4571	0.953937	-1.3978	-1.66265	0.757877	0.301568	0.944733	-0.911689
203081_at	56998	ENSG00000178585	CTNNBIP1	1.5348	1.40555	1.46465	0.99823	-0.274382	-0.547555	-0.94951	-1.15323	0.297075	-0.578304	-0.642762	-1.23655	-0.317997	1.2997	0.10239	0.702577	1.14193	0.411299	-1.55995	-1.15241	0.153725	-1.20854	0.931104	-0.82183
203082_at	9790	ENSG00000165733	BMS1	0.308253	-1.72814	0.413156	1.87279	-1.01776	0.824303	-1.13538	-1.03914	-0.120197	-0.451033	0.52387	0.706587	0.842694	1.34985	0.387918	-1.94112	0.42613	-0.357956	-0.0274283	0.976299	-1.04967	-1.1651	0.631284	0.769794
203085_s_at	7040	ENSG00000105329	TGFB1	0.0260451	-0.000277702	1.12573	1.20279	-1.63683	-1.77889	0.976335	1.04816	0.650413	-0.0488873	-0.481106	-1.12972	0.046241	0.40128	1.15434	0.278963	-1.15455	-1.49337	1.36903	0.904986	0.761391	-0.68752	-1.21281	-0.321733
203086_at	3796	ENSG00000068796	KIF2A	2.28825	-0.73649	0.93429	0.867481	-0.845724	-0.589552	0.0403442	-0.539125	0.169474	0.643406	-1.01132	0.277033	-1.49807	1.72848	-1.33338	-0.579492	-0.14543	0.166289	1.00354	0.181997	1.18396	0.17382	-1.17442	-1.20536
203088_at	10516	ENSG00000140092	FBLN5	1.7134	1.62734	-0.479178	-0.959182	-0.511727	-0.369416	1.4861	0.852411	-0.884874	-0.947438	-0.426518	-0.480462	-0.620466	-2.29956	1.03925	-0.645591	-0.105557	-0.454752	0.973918	1.44003	0.532197	-0.366669	-0.108965	-0.00429752
203089_s_at	27429	ENSG00000115317	HTRA2	1.26788	-0.677494	1.35485	1.24857	-0.855705	-0.636334	0.473646	-0.998574	-0.0617928	0.856961	-0.674671	-1.80859	0.51125	-0.788642	-0.867219	0.469879	-0.85992	2.05549	0.733923	0.0771576	0.912832	-0.839431	0.393518	-1.28759
203090_at	6388	ENSG00000132581	SDF2	-0.11687	0.168203	-0.877468	-1.43958	0.851778	0.106432	-0.319808	-2.0049	0.590458	1.28955	-0.454627	1.37643	0.830406	0.328975	-2.08296	0.837854	-1.57831	-0.705335	0.605368	0.43378	-0.0956658	0.614755	0.702499	0.939044
203092_at	10469	ENSG00000104980	TIMM44	0.151632	0.0595827	1.41504	1.9794	0.341584	-0.763165	-1.64946	-0.831555	-0.159124	0.583167	-0.559254	0.623784	-1.19163	-0.286428	0.187395	-1.01494	-0.586249	-1.31334	-0.112611	0.396635	-0.0967738	0.62507	-0.356419	2.55766
203094_at	9587	ENSG00000124688	MAD2L1BP	0.25579	0.450052	-1.54636	-1.42841	0.968391	-0.640093	1.07586	1.57859	0.446462	0.387155	0.131888	-0.107444	-1.57188	-1.33931	-0.0859797	0.511876	-1.88764	-0.786303	1.05128	1.22645	0.0822891	1.1394	-0.337924	0.425862
203095_at	4528	ENSG00000085760	MTIF2	1.27355	1.27795	0.898622	1.15679	-0.307369	-0.527681	-1.75935	-1.71248	0.297563	0.393844	0.00790715	-0.479866	-0.519481	1.78457	-1.10563	-0.527131	1.09103	0.602708	-1.31647	-1.0775	-0.597791	0.782598	-0.196319	0.559933
203096_s_at	9693	ENSG00000109756	RAPGEF2	0.699605	0.369478	-2.67878	0.22812	-1.39979	-0.173806	0.643436	0.596588	1.08357	-0.540526	0.414293	0.437964	0.319847	1.73859	0.876432	-1.41354	0.702322	-0.282318	-0.859031	-0.722983	0.669907	0.422251	0.318682	-1.45031
203099_s_at	9425	ENSG00000153046	CDYL	-1.2326	-0.421638	0.542088	0.689811	-0.93757	-0.552817	-0.0163743	0.438069	2.0095	1.12406	-0.331884	0.447213	-1.75787	0.15314	0.38474	-0.187356	-0.208939	-0.169922	1.0022	1.93006	0.425251	-0.818941	-0.405499	-2.10474
203103_s_at	27339	ENSG00000110107	PRPF19	0.75758	0.770829	-0.0698054	0.794567	0.840167	1.30823	-1.50781	-1.00894	-1.41355	-1.43756	0.115522	0.969615	-0.118845	0.885074	-1.27276	-0.186623	0.00308322	-1.07921	-0.859666	-0.951112	-0.36762	0.987475	1.24579	1.59557
203104_at	1436	ENSG00000182578	CSF1R	0.538917	0.171313	-0.821611	-0.829547	0.685975	0.834367	0.533615	0.673659	-2.20463	-1.40554	0.638297	1.30375	-0.11856	-2.86188	-0.262564	1.01643	0.194595	0.554385	0.706989	-0.0429608	-0.16792	0.181261	0.445309	0.236353
203105_s_at	10059	ENSG00000087470	DNM1L	-0.64949	-0.542696	-0.684741	-0.819827	0.888706	1.08482	0.891749	1.65672	-0.274105	-1.63743	0.744223	0.58068	-1.23861	-0.188283	1.04578	-0.11978	-0.690179	-1.07841	1.45309	1.94073	-0.462596	-0.163896	-1.01885	-0.717605
203109_at	9040	ENSG00000130725	UBE2M	1.51308	1.48497	1.04679	1.55993	-0.656266	-0.33808	-0.37523	-0.427355	-0.382747	-0.609014	-0.48156	-0.868075	-1.46645	1.33907	0.611982	-1.53014	-0.538613	-1.51235	0.695857	1.52863	0.341415	-0.399411	-0.520578	-0.0158579
203110_at	2185	ENSG00000120899	PTK2B	0.647238	-0.0803647	-1.36254	-1.24918	1.63374	0.655519	-1.46623	-0.200046	-0.273291	-0.361818	1.35739	-0.399078	1.09867	-0.192734	-0.798885	-0.526421	1.35269	1.36416	-1.22786	-1.4829	0.216443	0.764063	1.08208	-0.550645
203113_s_at	1936	ENSG00000104529	EEF1D	1.29743	1.2105	1.56238	1.64017	-0.732121	-0.829164	-0.855097	-0.560366	-0.439374	-0.301897	-0.91335	-0.924433	-0.154682	2.06093	-1.33506	-0.997528	0.543253	0.463669	-0.752006	-1.08906	-0.106167	-0.251241	0.839056	0.624154
203114_at	10534	ENSG00000173465	SSSCA1	-1.23721	-2.00503	0.849096	1.89239	-0.187617	-0.183067	0.905485	-0.200877	0.568918	0.913796	-0.566992	-0.336158	-0.412732	-1.26132	1.34319	0.372783	-1.05938	-1.51595	0.387278	1.64047	0.627102	-0.232257	0.137304	-0.439217
203116_s_at	2235	ENSG00000066926	FECH	-1.41194	-1.42999	-1.70523	-0.931985	0.36253	1.00765	0.10581	0.0673998	1.00738	0.402904	0.850987	1.20111	0.473363	-0.049776	-1.88034	-0.593884	0.160599	1.46245	-0.657903	-0.695201	0.226349	1.49946	0.986568	-0.458333
203117_s_at	9924	ENSG00000135473	PAN2	2.01049	1.7291	-1.34267	-1.67586	0.034119	-0.785753	0.0706798	-0.201119	-0.163191	0.338788	0.114777	0.129472	-0.258835	0.44075	-1.27956	-1.07118	1.04522	1.10658	-0.701743	-0.969691	0.809549	0.842326	0.969669	-1.19193
203119_at	79080	ENSG00000110104	CCDC86	-1.93163	-1.998	0.355832	1.35174	0.235209	0.885034	0.0520104	0.962798	0.203186	-0.348593	0.486168	0.451391	-0.705147	-1.16073	1.13205	0.143495	-0.487983	-0.688734	1.58581	1.63108	-1.17432	-0.165917	-0.706525	-0.108221
203120_at	7159	ENSG00000143514	TP53BP2	1.21578	0.726238	0.937889	0.929344	-0.993513	-0.754749	0.891715	0.965379	-1.05147	-1.6998	0.396399	-1.04515	-0.518065	1.22489	-1.22877	0.976753	-1.06842	-1.09227	0.709709	0.606775	1.02521	-1.04563	0.69873	-0.806984
203122_at	51112	ENSG00000171853	TTC15	0.32651	-1.30005	0.904303	2.09774	-1.25313	-0.643076	0.302545	0.501841	0.0182041	-1.50037	0.701132	-0.551127	0.395483	0.613272	0.099783	0.0778341	-0.751788	-0.602111	0.536213	-0.71327	-1.06849	0.242431	-0.936179	2.50231
203123_s_at	4891	ENSG00000110911	SLC11A2	-1.00851	-0.479495	-1.88584	-1.39261	0.326069	0.363694	-0.608925	0.333361	0.857096	0.89278	1.28004	1.38148	-0.0591325	-1.36813	-1.36716	-0.0976671	1.25747	0.988842	-0.614969	-0.739318	1.31194	0.56423	0.800053	-0.735296
203126_at	3613	ENSG00000141401	IMPA2	-0.441417	-0.482956	-1.59436	-2.2794	0.712728	0.636375	0.464522	0.794655	-0.14902	-0.375246	0.913512	0.879101	0.921503	-2.46278	0.123625	0.655522	0.624764	0.811102	-0.167272	-1.24178	-0.25622	0.516564	0.602157	0.794324
203132_at	5925	ENSG00000139687	RB1	0.726068	0.652428	1.64992	1.34419	-0.218058	0.170493	-0.663853	-1.37888	-1.06902	-1.63952	-0.562948	0.557447	0.431733	2.81369	-0.241947	-0.226971	-0.939438	0.106445	-0.491892	0.163048	-0.4983	-0.177194	-0.90824	0.400803
203133_at	10952	ENSG00000106803	SEC61B	-1.52103	-1.6924	1.03793	0.973479	-0.182004	-0.425751	-0.0713165	-0.460306	1.39854	1.64663	-0.0510088	-0.445619	-0.207142	-0.99952	0.963681	-0.356367	-1.26243	-0.598052	0.813721	1.45862	-1.10021	0.826611	-0.803809	1.05776
203135_at	6908	ENSG00000112592	TBP	0.700313	0.430098	-0.623667	-0.791822	-1.75505	0.158234	1.11618	0.817011	-0.579421	1.54501	0.0410298	-1.65843	0.600513	-1.41394	-1.5522	-1.12509	1.56582	-0.0136052	0.65191	-0.257473	0.165942	0.184674	1.18517	0.608795
203136_at	10567	ENSG00000105404	RABAC1	0.361893	-0.00407863	1.68557	1.36807	-1.58818	-0.492175	0.987775	0.449306	0.536655	-0.0851146	-1.06509	-1.01125	-1.14337	0.225132	1.67005	-0.135496	-1.76611	-1.17311	0.981433	0.567511	0.832546	0.129496	-0.997044	-0.334407
203138_at	8520	ENSG00000128708	HAT1	-0.488641	-0.115287	-1.19104	-1.30106	1.46604	1.35318	-0.2363	-0.254667	-0.820142	-1.20309	1.35344	0.937669	0.499897	1.09692	0.020429	0.540639	-1.17159	-1.4616	0.26494	1.90134	-1.11445	0.0932831	-0.584607	0.414694
203141_s_at	8546	ENSG00000132842	AP3B1	0.766892	-0.219371	1.21408	0.836937	0.225794	1.02972	-0.855941	-1.71013	-0.771841	-1.465	-0.0983011	1.43637	-0.38921	2.1588	-0.0395756	-0.116398	-1.11919	-0.355974	0.427951	0.848593	0.477327	0.094064	-1.65578	-0.719822
203145_at	10615	ENSG00000076382	SPAG5	0.260658	-0.0778548	-0.889877	-1.25101	1.16821	1.05411	0.843913	0.36961	-2.38241	-0.578457	0.472305	0.656188	0.354613	0.369039	-0.479642	-0.410971	-0.352659	0.324129	-0.018733	1.57151	-2.4068	0.133757	0.0863432	1.18403
203147_s_at	9830	ENSG00000106785	TRIM14	-2.26133	-1.134	-1.2626	-0.699756	0.757142	0.769954	0.203022	0.195636	0.662735	0.407231	0.912261	1.13006	0.319635	-0.537988	-0.261793	0.782878	0.697428	1.24202	-0.613657	-0.668539	-2.27687	-0.00827097	0.605297	1.03949
203149_at	5819	ENSG00000130202	PVRL2	-0.821274	-0.438682	0.733435	-0.166562	-0.75581	-2.12425	1.74529	1.4581	-0.399733	0.691336	-0.326267	0.0774922	0.326915	0.525624	1.50814	0.02852	-1.69913	-0.397391	-0.827705	1.64702	0.700539	-0.82213	-0.523419	-0.140071
203150_at	10244	ENSG00000136933	RABEPK	-1.78874	-1.3156	1.49101	1.18185	0.688005	-0.183716	-0.29308	0.600188	-0.866598	-0.928696	0.800634	0.854408	-0.239666	-0.54767	0.540702	0.693641	-0.114333	-0.933318	1.03192	1.41758	-1.3091	-0.786525	-1.23947	1.24657
203152_at	64976	ENSG00000185608	MRPL40	0.685673	0.532834	-0.851916	-1.13867	0.958026	0.711604	-2.07277	-1.43076	0.422179	1.22413	0.28633	0.426019	0.247327	-0.830466	-1.39768	0.493386	0.449181	1.08002	-1.40548	-0.509906	-0.781189	0.36807	1.20444	1.32962
203153_at	3434	ENSG00000185745	IFIT1	0.84082	0.657862	-1.1288	-1.08887	0.562815	0.00883384	-1.4259	-1.77396	1.21922	1.31402	0.171984	0.312722	0.329246	-1.20766	0.0421655	0.0644598	0.152978	0.700117	-0.409465	-1.84281	2.14518	0.453533	0.175067	-0.273568
203154_s_at	10298	ENSG00000130669	PAK4	0.97911	0.0242502	-0.589885	0.467182	0.689077	0.72027	0.395735	0.330344	-0.756664	-2.86817	-0.0676409	-0.265291	0.941679	0.488583	0.135372	-0.0908073	-0.805068	0.935945	0.705711	0.90095	-2.00616	0.747173	-1.56903	0.557326
203155_at	9869	ENSG00000143379	SETDB1	-0.186598	1.31474	0.540223	0.307307	1.88146	-0.0808678	-1.54342	-1.9354	-0.692586	-0.0364801	0.209444	0.404279	-0.182093	1.17407	-1.00607	-1.24769	1.04481	1.53251	-0.501464	-1.34213	-0.505951	0.352963	0.754034	-0.25508
203156_at	11215	ENSG00000023516	AKAP11	-0.21375	-0.462554	-0.858968	-0.226568	-1.14562	-1.63464	1.70812	0.605197	1.22437	-0.0858995	0.289318	-0.6759	1.47689	1.68554	-0.110094	-0.585032	0.644777	0.968321	0.332313	-1.02637	0.388888	-0.0364799	-0.123139	-2.13872
203158_s_at	2744	ENSG00000115419	GLS	0.960021	1.14081	0.413583	0.604896	-0.94168	-0.152043	1.41885	0.969708	-1.74313	-1.32164	-0.355807	0.0114911	-1.00504	0.496289	1.44599	0.297123	-1.25872	-1.33605	1.19246	1.36038	-0.672291	-0.352203	-0.834587	-0.338401
203160_s_at	9025	ENSG00000112130	RNF8	-0.605158	-0.23805	-1.40509	-2.27085	1.33979	0.464674	0.607839	-0.00608324	0.289744	-0.47649	1.35871	0.545656	0.395303	-2.06948	0.755338	0.260628	-0.519419	-1.00589	0.424361	0.727915	0.21513	-0.259907	-0.34728	1.81861
203163_at	10300	ENSG00000140854	KATNB1	-1.65989	-0.653207	-1.48601	-0.884391	0.809043	1.3817	-0.526384	0.380758	0.664409	-0.322445	1.36208	0.991719	-0.0573813	0.686772	-1.77928	0.691907	0.879081	0.639039	-1.34716	0.896736	-1.38126	0.0574069	0.781894	-0.125137
203164_at	9197	ENSG00000169359	SLC33A1	-1.36817	-1.7063	0.72839	0.454236	-0.206876	0.294509	-0.427576	-0.384012	1.85883	1.67866	-0.352495	-0.229764	-0.339432	-1.09526	-0.167353	-0.715694	1.41162	0.665976	-0.671174	-1.31678	-0.717652	1.79308	0.535656	0.277587
203166_at	10428	ENSG00000153774	CFDP1	-1.15298	-2.46102	0.270117	0.484506	0.0248514	-0.797474	0.746908	0.306253	0.226587	0.430539	-0.057018	0.162963	1.81577	-1.99345	-0.0866808	-0.589022	0.0635996	0.397597	0.277703	1.40616	-0.408457	-0.46552	-0.429865	1.82794
203169_at	9827	ENSG00000107185	RGP1	-0.510425	-0.503493	0.282072	1.47167	-1.46271	-1.18068	0.34885	-1.46882	0.134317	0.443779	0.00263105	0.599017	1.8438	0.378349	0.193834	0.175502	1.26943	1.00375	-1.9354	-1.54751	1.09479	-0.459778	0.0846318	-0.257605
203171_s_at	23378	ENSG00000132275	RRP8	0.432595	-0.59624	1.49665	-0.478174	0.779472	0.556202	0.743336	1.01732	0.906436	-1.26153	-1.49294	-0.754711	-1.34841	0.893162	1.04707	-1.12854	-1.87741	-0.164104	1.24047	0.771827	-0.643111	0.698646	-0.836122	-0.00189356
203173_s_at	57020	ENSG00000103544	C16orf62	0.42819	0.671301	-2.11916	-1.78376	1.02803	0.621062	-0.427837	-0.924419	0.571555	0.0944284	0.821963	0.84741	0.171245	0.844679	0.642005	-1.1293	0.71023	0.421586	-0.589532	-2.29309	-0.611464	0.853369	0.591466	0.560047
203175_at	391	ENSG00000177105	RHOG	0.346737	-0.216893	1.38992	1.22498	-0.855774	-0.403493	1.52754	1.28143	-0.8414	-0.871308	-1.14676	-1.08037	-0.354601	-0.229513	1.50121	-0.404019	-1.36995	-0.370349	1.38336	1.31772	-0.216177	-0.305515	-1.46798	0.161214
203177_x_at	7019	ENSG00000108064	TFAM	-0.294518	1.22944	-1.64984	-1.18308	1.13181	0.938904	0.371984	-0.0948231	-0.398801	0.99344	0.619355	0.0630057	-1.72688	0.614333	-1.08156	-1.33376	0.682459	0.242123	0.93916	1.82445	-0.608172	-1.32169	-0.350014	0.392666
203179_at	2592	ENSG00000213930	GALT	0.19637	0.269589	-2.21616	-1.71113	0.902948	0.325952	0.490576	-0.33968	-0.166168	-0.624597	0.753361	0.850898	1.26805	-0.835797	-0.686031	-0.470733	0.930367	0.765646	-0.187246	-1.42602	1.99058	0.726273	0.199732	-1.00677
203181_x_at	6733	ENSG00000135250	SRPK2	0.862657	-0.137448	-1.03119	-2.20338	0.794923	0.63069	0.791626	1.11213	-0.830437	-0.994851	0.561174	0.88465	-0.44054	0.19827	0.747057	0.0771744	0.890305	0.192957	-1.07261	-1.4319	-1.70412	-0.208119	0.837029	1.47395
203186_s_at	6275	ENSG00000196154	S100A4	1.85277	1.75057	0.631202	-0.332921	0.448003	0.348856	-0.658439	-0.419146	-1.55699	-1.41634	-0.202811	-0.0863028	-0.358456	1.19371	0.173623	-0.673205	-1.00651	-0.833596	1.64048	0.504869	0.763112	-0.376957	-1.74347	0.357946
203187_at	1793	ENSG00000150760	DOCK1	0.258823	0.754015	-0.960025	-0.80056	-0.364947	-0.339697	1.05972	1.89817	0.675991	0.052958	0.666373	-1.08881	-1.81201	1.67334	0.656348	-0.82425	0.570231	0.338294	1.00222	-0.171853	0.232178	-1.82869	-0.427016	-1.22081
203188_at	11041	ENSG00000174684	B3GNT1	2.46303	1.31187	-0.629298	0.49302	-0.449579	-0.562309	0.198639	-0.874128	-0.572497	-1.26024	0.0824413	-0.75394	0.552996	2.37452	-1.09302	-0.518507	-0.536212	-0.177099	-0.223694	-0.887775	1.43163	-0.263967	-0.241036	0.135163
203189_s_at	4728	ENSG00000110717	NDUFS8	-0.230171	-1.19289	0.425522	0.607322	0.496849	1.34822	-0.315876	-1.80786	0.691591	0.22827	0.931394	0.631514	-1.81389	0.0763423	0.337643	0.143269	-1.80147	-1.29378	0.321043	1.33291	-0.614426	0.728291	-0.689812	1.45999
203196_at	10257	ENSG00000125257	ABCC4	-1.61514	-0.698914	0.552455	2.18381	-0.492202	0.913497	-0.644016	-1.29886	0.624181	-0.191067	0.201363	0.789575	-0.324683	2.11136	0.141137	-0.891726	-0.503101	0.196557	0.828321	0.57266	-1.46453	0.211581	-1.29521	0.092953
203197_s_at	54987	ENSG00000162384	C1orf123	1.30085	-0.276265	-2.3709	-0.283946	-0.00938231	-0.166062	0.870375	-0.415538	0.833154	0.556294	-0.539638	-0.91069	1.41175	-1.5807	0.685267	0.389336	-1.25688	-0.0156529	-0.563411	0.853447	1.90971	0.670091	-0.451872	-0.639325
203198_at	1025	ENSG00000136807	CDK9	-1.35674	-0.709484	-1.82717	-1.05154	0.0274636	0.576264	0.652778	0.923033	-0.675632	0.399039	1.38808	1.17041	0.483498	-1.58537	1.41683	0.304982	-0.404519	-0.610458	0.587658	1.36123	0.756363	0.308949	-0.786674	-1.34899
203199_s_at	4552	ENSG00000124275	MTRR	-0.650765	0.22939	1.31375	1.72202	-0.516255	0.617647	-1.48443	1.25209	-0.406731	0.612853	-0.960502	-0.851625	-0.877452	1.58798	-1.64557	1.6029	-0.116491	-0.208314	-0.205906	0.59456	0.493777	-0.165864	-1.13492	-0.802147
203201_at	5373	ENSG00000140650	PMM2	-1.48643	-1.60163	-0.0891807	0.875186	-0.264101	0.719539	1.11063	1.46573	0.392589	0.835985	-0.3105	-0.223725	-1.4241	-2.23652	1.2001	0.575001	0.227884	-0.911199	-0.135626	-0.14677	-0.709209	0.299057	0.429087	1.40819
203203_s_at	11103	ENSG00000111615	KRR1	-0.984265	-0.882043	-0.634565	0.101355	0.698981	-0.570702	-1.28264	-1.19656	0.109979	1.67047	0.397496	0.950776	1.62172	1.60042	-1.17816	-1.73345	-0.423045	0.418173	0.511345	0.590495	1.36757	-0.514379	-0.63359	-0.00538703
203204_s_at	9682	ENSG00000066135	KDM4A	1.11162	0.438441	-1.51447	-1.20718	0.588479	0.667969	0.0850405	0.333262	-1.98025	-0.683212	0.725406	1.22341	0.211481	2.34702	-0.777053	0.174214	-0.945257	-0.432637	-0.987773	-1.11638	0.81747	0.432612	0.111938	0.375854
203206_at	9679	ENSG00000189319	FAM53B	1.38923	1.52819	0.972168	0.222016	0.0519689	-0.108966	-2.02563	-1.35653	-0.935912	-0.417466	-0.0520226	0.422628	0.31032	0.931104	-0.335562	0.346076	1.00073	1.06752	-0.942836	-2.26209	-0.503322	-0.41172	0.26425	0.845854
203207_s_at	9650	ENSG00000066855	MTFR1	-2.48186	-1.6583	1.00322	0.63874	0.29818	-0.234262	1.00687	0.12844	0.079378	0.665523	0.23353	-0.335816	0.656361	-0.361465	0.939674	0.0982228	-0.565575	-1.44225	1.58838	1.48507	0.569228	-0.469397	-0.744424	-1.09746
203210_s_at	5985	ENSG00000111445	RFC5	-1.37147	-0.545106	-1.10669	-1.38352	1.36137	1.43394	0.475356	-0.129171	-0.798894	-0.495742	0.803009	0.924017	0.832898	0.40127	-1.56779	-0.0721274	-0.736277	0.25193	1.38126	2.08774	-0.306364	-0.146958	-0.585922	-0.706751
203216_s_at	4646	ENSG00000196586	MYO6	-1.82182	-1.23391	-1.36748	-1.02705	0.500355	0.882521	0.398862	0.065897	0.141689	0.270396	0.971487	0.900568	1.31849	-1.12028	-0.675426	1.14896	0.504412	1.53096	-0.867981	-1.44651	-0.303218	0.462546	1.21378	-0.447242
203221_at	7088	ENSG00000196781	TLE1	0.787239	0.616191	1.51327	0.9787	0.188906	0.288953	-0.0229839	-0.532086	-1.56098	-2.22161	0.224849	-0.598566	0.338122	1.25411	-0.785845	1.18196	-0.223532	0.962761	-1.54217	-1.27367	-1.01972	0.163519	0.622287	0.660296
203226_s_at	6302	ENSG00000135452	TSPAN31	0.146778	0.566489	-2.13025	-2.08986	0.118838	-0.469865	0.296111	0.217725	1.21876	0.925229	0.329502	0.213218	0.657328	-0.47962	-0.0746109	0.593098	-1.02839	-0.28881	0.544448	0.482237	2.11283	0.197189	-0.141539	-1.91683
203228_at	5050	ENSG00000079462	PAFAH1B3	1.4736	0.39943	0.738459	1.05931	0.686144	0.915434	-0.180877	-0.132351	-0.785496	-2.18853	-0.404841	-0.360774	-1.21951	0.577935	0.761098	-0.558238	-1.26556	-1.65622	0.905448	1.17399	-1.26088	0.683988	-0.141976	0.780406
203229_s_at	1196	ENSG00000176444	CLK2	0.0234174	1.03767	-0.672025	-1.3182	0.749825	-1.33213	1.38958	1.28758	-0.54309	-1.06984	-0.295218	-0.509419	1.25184	-1.38974	0.278596	-1.36107	0.0207547	1.47689	0.152039	0.245061	1.67001	0.398845	-0.379568	-1.11183
203230_at	1855	ENSG00000107404	DVL1	0.903449	0.72662	0.639714	0.654724	-1.64536	-0.997384	1.23317	1.49235	-0.982083	-0.878476	-0.0838878	-1.08164	0.0187999	-0.114258	1.7341	-0.216689	0.537585	0.69543	-1.18569	-0.739937	0.020472	-1.85125	0.00945759	1.11077
203232_s_at	6310	ENSG00000124788	ATXN1	-0.853408	-0.450588	-0.384228	-0.304495	-0.857326	-0.830604	2.22134	1.20926	1.38509	-0.141507	-0.410351	-1.09011	0.506937	-1.9957	1.69822	-0.512673	-0.0400763	0.353844	1.10685	0.652928	0.509845	-0.261664	-0.950552	-0.561019
203233_at	3566	ENSG00000077238	IL4R	-0.158068	-0.880147	-0.350031	0.33839	-0.692746	-1.05392	1.67669	1.84722	0.934044	0.597978	-0.105735	-1.33595	-0.817717	0.180033	1.34531	-0.0957701	-0.89083	-0.874741	1.50467	1.23842	0.326562	-1.54665	-0.740789	-0.446219
203234_at	7378	ENSG00000183696	UPP1	-2.3319	-0.662331	0.747043	0.517402	-0.581149	-0.734156	1.21882	1.38539	0.580798	0.883098	-0.0981254	-0.402561	-0.522328	-1.38059	1.51845	-0.424656	-0.965875	-0.612238	1.2069	1.59381	0.246188	-0.661666	-0.509273	-0.011047
203235_at	7064	ENSG00000172009	THOP1	0.0804964	-1.55953	0.533234	0.23424	0.4619	1.55511	-0.446666	0.226109	-1.37106	-1.72393	0.996147	1.0204	-0.00644945	1.57867	0.0633443	-0.239961	-0.818944	-0.592519	1.16433	1.2408	-1.55645	-0.609121	-0.877863	0.647711
203239_s_at	4849	ENSG00000088038	CNOT3	1.41239	-0.270842	1.5931	1.54431	-1.45601	-1.05049	-0.665325	0.0300117	-0.421507	0.712085	-0.344994	-1.04008	-0.0426608	2.07707	-1.2915	-0.484433	-0.04579	1.0523	-0.934128	-0.159777	-0.375981	-0.0927635	1.13934	-0.884339
203241_at	7405	ENSG00000198382	UVRAG	0.297694	-0.537725	1.56672	0.835072	0.558053	1.17704	-1.21417	-0.450437	0.0543594	-1.57021	0.354514	0.57678	-1.64769	-0.692414	-0.923727	0.211295	1.38063	1.01176	-0.264979	0.397724	1.50372	-1.07149	0.0313775	-1.5839
203246_s_at	10641	ENSG00000114388	NPRL2	0.981184	1.11226	1.78822	1.23178	-0.156855	-0.263579	0.19174	-0.125299	-1.30903	-1.32674	-0.424422	-0.41009	-1.28917	1.42555	-1.19774	0.601576	-0.00902102	-1.90743	-0.192599	-0.374027	-0.322878	1.62604	0.195667	0.154874
203248_at	7572	ENSG00000172466	ZNF24	1.64528	-1.60663	-1.09868	-0.705757	-0.0890679	-0.281322	1.58979	-0.699322	-0.367574	0.553976	0.361129	-0.554331	1.25251	1.34758	-1.37499	-0.277418	0.801475	0.504733	-0.0432502	0.540451	1.38946	-0.938994	-0.354745	-1.5943
203249_at	2145	ENSG00000108799	EZH1	0.7946	1.34108	-1.88304	-0.465076	0.510865	-0.346542	-0.424849	0.550745	-0.391593	0.0972828	-1.49093	-0.0532447	1.7607	1.43926	-1.54651	-0.525354	0.331967	0.993621	-0.979249	-1.19911	1.26757	0.52559	0.227411	-0.535199
203250_at	22828	ENSG00000213079	RBM16	-0.373807	-1.57052	-1.58944	-1.42613	0.36913	0.692515	0.350627	0.557821	0.73538	-0.334201	1.09536	-0.0785732	1.57183	-0.451061	-1.58846	-0.308234	0.987548	1.62192	-1.18313	-0.58951	0.829273	0.0600014	1.14604	-0.524397
203252_at	10263	ENSG00000167797	CDK2AP2	-1.02159	-1.16651	1.32904	1.56707	-0.39937	-0.425667	-0.281297	-0.0892878	1.49838	1.20433	-0.919508	-0.883261	-0.412323	-2.17369	-0.495087	-0.209361	0.166685	0.298112	-0.387885	0.484192	2.04232	0.78413	-0.146506	-0.362908
203253_s_at	23262	ENSG00000145725	PPIP5K2	1.11973	0.740762	1.56038	-0.0476678	0.171012	0.122761	0.0324372	-1.94064	-1.62398	-0.264229	-0.836559	1.04018	-0.0741767	1.89222	-1.06142	0.394213	0.370659	0.477395	-0.672617	-1.93547	-0.662098	0.664358	0.208844	0.323924
203254_s_at	7094	ENSG00000137076	TLN1	0.15892	-0.278001	-2.09959	-0.0877267	-0.866557	-0.611403	1.52369	-1.01604	0.722174	0.387949	1.25256	-0.209909	1.12393	0.236021	0.379583	0.157838	1.35218	0.285094	-0.3353	-0.952935	0.887067	-0.9842	1.07138	-2.09673
203255_at	80204	ENSG00000138081	FBXO11	-0.813662	0.01421	1.67627	1.00916	-0.490705	-0.395253	0.716567	0.463561	0.748791	-2.23158	-0.711536	-0.657191	0.67137	1.42586	-0.410484	-2.36348	0.103369	0.999722	0.271555	-0.0798318	-0.903459	-0.186068	0.380571	0.762241
203256_at	1001	ENSG00000062038	CDH3	0.893017	0.616761	-1.98021	-1.72555	0.0603697	0.269239	1.24737	1.23286	-0.124644	-0.780513	0.59792	0.225879	-0.532491	-0.589444	1.99973	-0.178656	0.199265	-0.273335	1.42094	0.707646	-0.646526	-0.883491	-0.285852	-1.47028
203257_s_at	79096	ENSG00000149179	C11orf49	0.583034	-0.0183168	-1.52991	-1.35992	0.625356	1.42476	-1.06715	-0.288496	0.819326	-1.15182	1.47053	0.458859	0.0337645	1.26012	0.482729	0.716978	-0.798453	0.495083	-1.87848	-1.39823	0.726849	0.0902731	-0.613537	0.916677
203258_at	10589	ENSG00000175550	DRAP1	-0.0856703	1.1288	1.50476	0.021881	-0.906205	-1.10572	0.158267	2.08754	-0.139598	-0.685844	-0.0378449	-0.655057	-1.28532	0.696674	1.19867	-0.329795	-1.74301	-1.28559	0.68232	1.47183	-0.0410201	-0.264063	-0.88403	0.498008
203260_at	51020	ENSG00000111906	HDDC2	-1.32656	-1.10559	-1.6342	0.303674	1.33334	0.958795	-1.01734	0.0349145	-0.630425	0.575393	0.565483	1.22842	0.714095	-1.11935	-1.08904	-0.826782	0.877251	0.806659	-1.35317	-0.255194	-0.115614	1.77684	0.681882	0.61652
203261_at	10671	ENSG00000104671	DCTN6	-0.89011	-0.212765	-1.14659	-1.90274	1.04547	0.147965	0.556925	-0.53747	0.901837	1.91403	0.212885	0.471369	-0.56081	-2.98521	-0.071259	0.588784	0.617631	0.38679	0.303162	0.656699	0.191204	0.316505	0.0104194	-0.0147214
203262_s_at	9130	ENSG00000071859	FAM50A	-0.0840344	-0.273376	2.03427	1.91778	-0.884645	-1.35059	0.873043	-0.594633	0.124693	-0.678686	-0.464373	-0.165955	-0.453496	0.396898	1.22459	-0.772287	-0.217844	-0.24146	1.75781	0.297525	-2.1044	-0.024313	-0.626033	0.309509
203264_s_at	23229	ENSG00000131089	ARHGEF9	1.3287	1.03708	-0.658008	-0.679967	-0.629748	0.774173	-0.216532	-1.00054	-1.58986	-0.904015	0.695473	0.134881	1.70836	1.43902	-1.04751	-0.00534676	0.957868	0.760427	-1.37503	-1.27288	-0.448146	0.0132441	1.38365	-0.405288
203265_s_at	6416	ENSG00000065559	MAP2K4	-1.16139	-1.37158	0.556362	-0.372469	-0.662129	-0.354447	2.01521	1.30252	0.799466	0.707045	-0.585511	-1.02068	0.147604	-0.197903	1.33709	-0.703972	-1.50798	-0.71904	1.2265	1.36292	0.944419	-0.393404	-0.781602	-0.567024
203267_s_at	1819	ENSG00000108591	DRG2	-1.46201	-1.81063	-0.852161	-1.11754	0.712223	0.381295	-0.113725	-0.10088	1.15609	0.373581	1.2902	1.04267	0.5009	-0.925283	0.322709	0.100588	-1.25481	-0.965294	0.977755	1.09103	1.58609	0.842832	-0.767383	-1.00823
203269_at	8439	ENSG00000035681	NSMAF	0.459554	0.496454	1.47198	1.99068	-0.387154	-0.412228	-1.57245	-1.36125	0.1877	-0.0581276	-0.00369626	0.281663	-1.09312	1.31571	-1.78046	0.191431	0.557991	0.790459	-1.50056	-1.24185	0.677446	0.320077	0.357995	0.311762
203270_at	1841	ENSG00000168393	DTYMK	-0.494795	-0.813583	-1.03651	-1.81225	1.76225	0.703799	1.16822	0.489687	-0.614367	-0.641161	0.661728	0.884361	-0.257378	0.535396	0.360802	-0.381837	-1.06476	-0.39124	-0.481947	1.32373	-1.79291	0.527852	-0.365392	1.7303
203272_s_at	11334	ENSG00000114383	TUSC2	-1.39626	0.686365	-1.38775	-1.10073	0.147127	-0.756847	-0.431518	-0.587119	0.618898	0.872006	1.02582	0.448551	1.86146	-0.160937	0.611682	0.602673	-1.56219	-1.48509	1.04531	1.55082	0.491168	0.0940827	-0.0495063	-1.13802
203275_at	3660	ENSG00000168310	IRF2	-1.06564	-1.96429	0.0227405	-0.627242	-0.360095	-1.14634	0.52246	0.120426	1.20378	1.3545	1.14379	-0.110708	0.906626	-1.00114	-0.509907	-0.238039	0.717388	0.769234	0.38069	-0.100096	2.38688	-0.569108	-0.628205	-1.2077
203276_at	4001	ENSG00000113368	LMNB1	0.0708126	-0.185424	-0.773649	-0.443961	1.05777	1.18133	0.660355	0.501676	-1.92692	-1.90308	0.282354	0.754776	0.72396	0.922055	-0.236918	-0.171501	0.0769175	0.162016	-0.246975	0.326108	-2.80533	0.73208	0.353581	0.887965
203277_at	1676	ENSG00000160049	DFFA	0.358682	0.513467	-2.05362	-1.585	0.602293	0.641595	1.63481	0.311363	-0.00661771	-0.985009	0.782861	0.262318	-0.47714	-0.462477	0.935371	-1.47383	-0.484518	0.789254	1.00068	0.747894	1.16152	-1.20356	0.35131	-1.36164
203278_s_at	51317	ENSG00000135365	PHF21A	2.06935	0.905525	1.36669	1.06891	-0.999756	-0.393828	-0.621235	-0.417588	-0.17196	-0.628536	-0.0982592	-1.28649	-0.792828	0.260092	-1.59998	-1.23273	1.0822	0.628202	-0.898694	0.0800551	1.70982	-0.653516	0.749241	-0.12469
203279_at	9695	ENSG00000134109	EDEM1	-0.217598	0.0721472	-1.78038	-0.788555	-1.25251	-0.770634	0.182708	0.548622	2.00078	1.43084	0.217233	0.0323201	0.325039	-0.590518	-0.242855	0.742662	0.0295718	-0.00234107	-0.217072	0.426735	2.10901	0.282865	-0.398285	-2.13977
203282_at	2632	ENSG00000114480	GBE1	1.15321	1.21985	1.57863	1.40496	-0.634902	-0.287166	0.151782	-0.188952	-0.905304	-1.39708	-0.445044	-0.385374	-1.26462	1.81982	0.984426	-0.433578	-0.938695	-0.974565	1.34825	0.671751	-0.743561	-0.406382	-1.04231	-0.285161
203285_s_at	9653	ENSG00000153936	HS2ST1	0.0934188	1.41281	1.41665	1.63958	-1.65217	-0.972972	-0.0746033	-0.511502	0.181508	-0.380476	-0.225674	-1.25199	0.325422	1.51886	-1.44512	-1.23846	0.0471093	0.865439	0.889547	-0.762522	0.694262	-1.28841	0.339247	0.380049
203286_at	22838	ENSG00000146083	RNF44	-0.054167	0.944438	-1.64397	-1.50716	-0.139298	0.163566	0.777145	1.25063	0.299434	-0.454477	1.41525	0.371616	-1.42301	-0.904918	-1.20993	-0.542295	1.58584	1.13601	-0.455987	-1.01163	0.869736	0.720513	0.786049	-0.973378
203288_at	9710	ENSG00000166398	KIAA0355	-1.06637	-1.10251	-0.914269	-0.772438	-0.819242	-0.866759	1.65426	0.890952	1.14189	0.499062	0.414412	-0.435032	1.37604	-1.11206	0.768266	-0.473968	0.685992	0.39148	0.298128	1.19749	0.853439	-0.261418	-0.0107929	-2.33655
203292_s_at	55823	ENSG00000160695	VPS11	1.77154	0.861586	1.02578	0.727535	-0.369319	-0.327552	-1.89016	-1.64551	-0.0267915	-0.397161	-0.278802	-0.0191139	0.567971	1.89936	-1.42874	-0.536766	-0.132342	0.671125	-0.730179	-0.525114	1.53561	-0.18883	0.304389	-0.868516
203294_s_at	3998	ENSG00000074695	LMAN1	0.353512	-0.826981	-0.342265	1.09255	-1.23298	-1.06443	1.59447	1.40569	1.16809	0.198632	-0.706993	-0.878138	-0.761165	1.19301	-0.00161334	-0.133891	-0.629212	-0.601357	0.879532	0.888756	1.32135	-0.246137	-0.522745	-2.14768
203298_s_at	3720	ENSG00000008083	JARID2	-1.46843	-0.648291	-0.849813	0.860408	-0.582118	0.438808	1.50791	1.83362	-0.721028	-0.436421	-0.474023	-0.523582	1.06296	-0.721774	2.40617	-1.61282	0.681842	0.0472189	0.39835	0.195793	-0.211328	-0.870156	-0.0390794	-0.274216
203299_s_at	8905	ENSG00000182287	AP1S2	-1.20741	-0.0512283	0.993201	1.75794	-0.498289	-1.06295	1.00136	0.108614	-0.282357	0.783871	-1.52303	-0.904707	0.884993	2.05552	-0.308673	-0.297891	-1.15081	1.78903	-0.361892	-0.81041	-0.683881	-0.482571	0.111243	0.140327
203301_s_at	9988	ENSG00000135164	DMTF1	0.318689	0.749202	0.237619	-1.24946	-0.242144	-1.84397	0.991553	0.747354	-0.0601371	0.81148	-1.69455	-0.0788619	1.31323	0.883701	-0.0906357	-1.2203	1.19923	1.72027	-0.805918	-0.965258	-0.375723	0.758864	0.107763	-1.21199
203302_at	1633	ENSG00000156136	DCK	-0.691379	-1.91457	-0.931516	-1.45745	1.55304	0.775501	0.465625	-0.618696	0.230532	0.857372	0.576944	0.508843	0.645759	-1.37395	-2.07751	-0.660753	0.0431084	0.925646	0.52507	0.652066	-0.17715	0.138213	0.691512	1.31375
203303_at	6990	ENSG00000165169	DYNLT3	-1.59802	-0.764829	-1.3814	-1.48293	0.482095	0.375365	0.180845	-0.293235	0.677711	1.5611	0.477541	0.633696	1.13205	-1.9755	-0.127372	2.31027	0.261447	0.367073	-0.482442	-0.618662	0.0671508	-0.387827	0.456077	0.129786
203306_s_at	10559	ENSG00000164414	SLC35A1	-1.29905	-0.517809	-1.15303	-1.30716	1.02124	-0.306283	-0.195109	-0.652646	0.227852	1.43648	0.458881	0.432492	1.85415	-0.142038	-0.966622	0.143134	0.570435	1.16793	-0.895184	-2.18182	1.05498	0.98495	0.367036	-0.102802
203310_at	6814	ENSG00000116266	STXBP3	0.734585	0.435367	0.568759	0.298842	-0.732335	-1.98643	-0.326379	-1.43436	-0.0563242	0.66018	0.103898	-0.316937	2.05113	1.38463	-1.19218	-0.423309	0.144936	0.326002	0.205481	-1.55054	2.00239	-0.377547	-0.0650357	-0.454823
203311_s_at	382	ENSG00000165527	ARF6	-0.661075	-0.970844	-1.17336	-0.331609	0.545817	0.466663	1.01151	2.03272	0.744532	-1.66952	0.444344	-0.651358	0.212182	-1.61435	0.9752	0.826258	-0.931953	-0.385122	0.909875	1.20437	-0.155025	1.03458	-0.722013	-1.14182
203313_s_at	7050	ENSG00000177426	TGIF1	-0.326222	-0.6726	0.58072	-0.222695	-0.870911	-2.02367	0.931341	0.67548	1.63846	1.22077	-0.237387	-1.03617	0.342879	-0.176013	0.325798	-0.443799	0.480716	0.178577	1.4019	1.51273	0.39765	-1.23754	-0.535439	-1.90459
203314_at	8225	ENSG00000178605	GTPBP6	0.951928	1.44906	1.41451	1.83168	-0.454726	-0.653287	-0.729562	-0.72434	-0.870577	-1.00715	-0.779937	-0.111063	-0.316547	1.85012	-0.730002	0.024311	0.512887	-0.660424	-1.39521	-0.698378	-1.09683	0.137403	0.908017	1.1481
203315_at	8440	ENSG00000071051	NCK2	-0.633976	-1.28642	0.763415	0.594347	-1.09665	-0.695605	2.15807	1.27131	0.275029	0.504357	-0.889357	-0.539217	-0.425289	-0.964982	0.239963	0.206449	0.681379	1.65525	0.670779	-0.900382	1.11501	-1.1545	-0.00550562	-1.54345
203319_s_at	7707	ENSG00000163848	ZNF148	1.22455	2.16179	-0.354791	-1.58552	0.0560956	0.0256438	-1.66684	-0.492992	0.308511	-0.020073	0.484023	0.358704	-0.499105	1.70315	0.599235	-0.0164878	-0.759809	-1.51167	-0.925467	0.055444	0.54873	1.23115	0.321586	-1.24586
203320_at	10019	ENSG00000111252	SH2B3	-1.03116	-1.79147	-0.651485	-1.01606	-0.215745	-0.654076	1.25398	1.66115	1.13799	0.456487	0.354778	-0.111116	0.606732	-1.35574	0.868689	-0.0213719	-0.834274	-0.633534	1.39406	1.96578	-0.869674	-0.440389	-0.0777001	0.00414825
203321_s_at	22850	ENSG00000101544	ADNP2	-0.652561	-0.0771854	-1.98243	-1.43865	-0.423502	0.575945	1.45823	1.35	-0.593755	0.0205276	0.172387	0.742595	0.848403	1.94744	-1.10584	-0.759228	0.803835	0.684885	0.108537	-0.0565116	-1.43461	0.22473	0.670463	-1.0837
203323_at	858	ENSG00000105971	CAV2	0.991476	2.94747	-0.0770807	-0.561375	-0.88787	-0.662451	-0.0254523	-0.245543	-0.641081	0.388082	-0.662161	-0.512852	-0.0511617	-1.1364	1.42438	-0.309461	1.24587	0.146044	0.111315	-1.67472	-0.613951	0.822851	0.884719	-0.900638
203327_at	3416	ENSG00000119912	IDE	0.72853	1.29796	0.602255	0.543073	0.459092	0.8288	-2.19741	-1.51461	-0.169153	-0.25193	0.264057	0.515768	-1.10643	1.40462	-2.29907	0.576911	0.645275	0.297523	-0.950129	-0.955566	0.0889836	0.412044	0.215262	0.564141
203329_at	5797	ENSG00000173482	PTPRM	2.05464	1.93113	0.646578	0.488283	-0.396933	-0.476116	-0.261735	-0.282616	-0.995961	-1.32958	-0.382778	-0.450699	-0.544215	2.72583	-0.944184	0.293383	0.00695613	-0.108767	-0.624334	-0.890159	0.157683	-0.541366	0.478236	-0.55328
203330_s_at	6811	ENSG00000162236	STX5	0.219827	-1.2613	1.48596	1.22907	-0.37962	-1.42421	-0.513666	-0.954772	0.812521	1.38358	-1.01126	-0.0731371	0.487015	-0.457737	0.306886	-0.425035	-1.19787	-1.03393	-0.327287	0.329493	2.24609	1.046	0.461381	-0.947999
203333_at	22920	ENSG00000075945	KIFAP3	1.62382	1.02353	0.927184	0.541811	-0.597387	0.00650134	-1.05696	-0.0896312	-1.31882	-1.94398	0.0920184	-0.0429824	0.834889	2.07046	-0.451468	0.366812	-1.2421	-0.314808	-0.208817	-0.965405	1.62628	0.0632353	-0.229918	-0.714273
203334_at	1659	ENSG00000067596	DHX8	0.0448457	-0.839688	-1.6767	-1.59126	0.0787913	1.06756	0.322103	0.765573	-0.912272	-0.4384	1.41466	1.07762	0.687181	1.78565	0.69124	0.0337371	-0.556207	-0.40653	-0.603501	0.0757677	1.09063	0.274723	-0.235645	-2.14987
203335_at	5264	ENSG00000107537	PHYH	-1.1319	-0.334195	-1.0806	-1.41865	0.964529	0.668977	-0.755034	-1.26935	0.491418	0.724057	1.12498	1.42629	0.589486	-1.52252	-1.45555	0.45028	1.10329	1.19401	-0.89527	-0.927455	0.392414	0.586341	1.00385	0.0706131
203336_s_at	9270	ENSG00000119185	ITGB1BP1	-0.490748	0.00382452	-0.536796	-1.67537	0.371267	0.393315	2.12022	1.28593	-0.31507	0.143609	-0.375937	-1.48187	0.557618	-0.850503	0.855009	-0.105057	-1.57206	-1.08421	0.765309	1.22369	0.333613	0.128379	-1.08897	1.3948
203338_at	5529	ENSG00000154001	PPP2R5E	-2.25516	-1.47799	-0.847204	-0.23296	-0.0301545	0.510305	0.0929136	-0.138475	1.17174	1.09064	0.58104	0.507396	1.02791	-1.8647	-0.148922	0.759876	1.62288	0.875559	-0.463042	-0.312008	-0.675722	-0.943802	1.14821	0.00165895
203339_at	8604	ENSG00000115840	SLC25A12	0.782941	1.24877	-1.39231	-1.9929	0.675708	0.887506	-1.2025	-0.835747	0.117005	0.176434	0.802976	0.607454	0.12466	-0.255051	-1.23176	0.359917	1.07732	0.914771	-1.68693	-1.37144	-0.227039	0.862748	0.707992	0.84947
203341_at	10153	ENSG00000115816	CEBPZ	0.372402	0.451139	1.51931	1.42397	-0.351451	-1.01454	-1.83436	-0.963902	0.0287428	1.38676	-0.45615	-0.536465	-0.0254557	1.80515	-1.28491	-0.625813	-0.243673	-1.38505	0.856369	-0.36728	0.157354	0.298093	-0.575123	1.36489
203342_at	10245	ENSG00000126768	TIMM17B	0.794666	-0.716899	0.800623	1.82587	1.34582	-0.664509	-1.58252	-1.23487	-0.752469	0.0457933	-0.420962	0.626969	-0.0675152	0.296001	-0.209246	0.199539	-0.85911	-0.0333463	0.92492	1.40342	-2.18882	-0.855451	0.259569	1.06253
203343_at	7358	ENSG00000109814	UGDH	0.285916	0.710307	1.8919	1.72439	-0.868383	-0.702921	-1.18295	-1.24017	0.114451	0.177647	-0.281054	0.355959	-0.985094	2.47042	-0.560211	-0.67498	-0.488815	0.542446	-0.837031	-0.447704	1.19562	-0.163609	-0.239823	-0.796312
203344_s_at	5932	ENSG00000101773	RBBP8	-1.41614	-1.33233	-1.6653	-1.16412	0.844372	0.647642	0.231175	1.08619	0.660902	0.929979	0.761577	0.59704	-0.18099	1.23843	1.04778	-0.564677	-1.04465	-1.15128	0.908505	0.793455	-1.15221	0.0924867	-1.15215	0.984304
203345_s_at	22823	ENSG00000143033	MTF2	0.482796	1.09127	-1.27217	-2.02345	0.392149	0.827568	1.49884	0.925196	-1.00354	-0.355986	0.192354	-0.453978	-0.301047	1.0123	-1.85567	0.639469	-1.17765	-1.27841	0.569733	1.37009	0.1876	0.554957	0.0630482	-0.0854591
203350_at	164	ENSG00000166747	AP1G1	0.438588	0.0418452	-1.83195	-1.63068	0.635624	0.812739	0.189747	0.524002	-0.319175	-1.55335	0.757704	0.957605	0.977307	-0.264766	-0.220744	-0.466993	-1.34774	0.944164	0.408286	1.36143	-0.618476	0.85682	-1.75084	1.09886
203351_s_at	5000	ENSG00000115947	ORC4L	-0.041921	-0.182287	-0.419428	-1.06722	0.223968	-0.809288	0.207777	-1.39449	1.41584	2.2374	0.0857929	-0.980126	0.723979	-0.319245	-0.138963	0.99276	-0.307477	-0.349577	0.448122	0.215083	1.8423	-1.0411	0.652983	-1.99489
203353_s_at	4152	ENSG00000141644	MBD1	-1.0374	-1.44815	-1.75241	-1.19177	0.395101	0.417693	1.1787	1.39246	0.251085	0.0510096	0.765574	0.703448	0.274667	1.33436	1.9893	-0.689946	-1.21954	-0.632328	0.406073	0.630724	0.172523	-0.98732	-0.877715	-0.126134
203355_s_at	23362	ENSG00000156011	PSD3	0.0405574	-1.04254	1.30232	1.01311	-1.13658	-1.54844	1.32557	0.617854	0.991246	0.128085	-0.749693	-1.14228	0.20079	2.60229	0.551646	-1.38628	0.299448	-0.465271	0.195308	0.187431	-0.740039	-0.480405	-0.324086	-0.440039
203357_s_at	23473	ENSG00000131375	CAPN7	0.969994	1.61778	0.976889	0.668668	-0.301736	0.830171	-1.02008	-1.32509	-0.20829	-0.322733	0.243362	-0.188021	-1.94091	0.62862	-0.642237	0.386469	0.591516	0.0484682	0.254886	-0.0946747	1.10211	0.624039	-0.17197	-2.72722
203358_s_at	2146	ENSG00000106462	EZH2	-0.449347	-0.858464	-0.358405	0.019357	2.0696	1.43949	0.123889	-0.977996	-1.16477	-1.34607	0.307602	0.303281	0.891835	1.01978	-0.409077	-0.228822	-0.887134	0.0625563	-0.0682911	0.547789	-2.19877	0.625611	-0.151881	1.68824
203361_s_at	26292	ENSG00000214114	MYCBP	0.220181	-0.378173	-2.40728	-1.02383	1.50321	0.984102	0.168558	-0.273203	-0.374666	-0.628242	0.774742	0.629903	0.804688	1.99768	-0.699903	0.0715968	0.136907	0.107467	-1.02163	-0.860293	-1.41629	1.00729	1.01123	-0.334053
203362_s_at	4085	ENSG00000164109	MAD2L1	-0.210021	-0.26962	-0.603302	-1.26476	1.34734	1.28728	0.872545	0.0935157	-1.82812	-1.29661	0.597969	0.760374	0.513414	0.496949	-0.404504	-0.708733	-0.510209	0.210486	0.680692	1.21632	-2.44652	0.431966	-0.0254975	1.05905
203363_s_at	9776	ENSG00000175224	ATG13	-0.509832	-1.09578	0.221074	1.65392	-2.06606	0.103816	-0.288228	0.76653	0.849442	1.38043	-0.323626	-0.781391	0.0897057	0.551354	0.18854	-0.297673	-1.18757	-0.871345	-0.0250032	1.17897	2.20641	-0.109518	-0.463001	-1.17116
203366_at	5428	ENSG00000140521	POLG	-1.11253	-1.87402	0.550729	0.392062	-0.214382	0.0154969	1.29663	1.08036	-0.238128	-1.01918	-0.694814	0.129874	1.68792	0.445147	1.23357	-0.00976717	-1.25724	-0.60201	1.15546	0.526103	-2.01796	-0.26736	-0.203276	0.997331
203367_at	11072	ENSG00000161326	DUSP14	0.462159	0.328573	-1.74296	-1.98024	1.11793	1.01902	-0.414842	0.0952192	-0.73763	-0.414755	1.15671	0.804652	0.306153	-1.65321	-1.25502	0.724567	1.09057	0.869679	-0.683544	-0.819088	-0.588358	0.259246	0.948912	1.10624
203371_s_at	4709	ENSG00000119013	NDUFB3	-1.16855	-0.559927	-1.13083	-2.02483	0.936694	0.812829	-0.574871	-0.371294	0.744138	1.16068	0.703623	0.762817	0.709519	-2.42968	0.154732	0.894614	0.742066	0.363401	-1.21796	-0.476569	-0.00220601	0.546684	0.613523	0.811398
203375_s_at	7174	ENSG00000134900	TPP2	-1.56695	-1.59915	0.230013	0.178394	0.0816334	0.136231	-1.51661	-0.583704	1.52354	0.902616	0.825518	0.713166	0.675312	-0.33145	-1.33734	-0.836456	1.31917	1.24089	-1.01955	-1.30823	0.748257	0.308901	1.07222	0.14359
203376_at	51362	ENSG00000168438	CDC40	-0.462952	-1.13008	-0.889986	-2.13849	0.967566	1.21309	-0.782411	-0.181658	0.680346	0.897956	0.197148	0.826676	0.802789	-1.82007	-1.64985	0.706412	0.689186	0.381687	-0.598202	-0.279956	1.57256	0.52893	0.210984	0.258319
203378_at	51585	ENSG00000165494	PCF11	1.41123	1.51809	0.88873	0.197486	0.152022	-0.220589	-0.31191	-0.964737	-0.984226	-1.86635	0.870055	-1.00588	0.316084	1.37625	-1.33928	-0.0710922	0.866079	0.860529	-1.41759	-1.1972	0.303418	0.589839	0.847561	-0.818507
203379_at	6195	ENSG00000117676	RPS6KA1	1.40544	1.24558	-0.326429	-0.609321	0.353891	1.08901	-1.61114	-1.63232	-0.00505148	-0.963249	0.663393	0.707632	-0.317437	-0.543458	-1.16485	0.743033	0.705008	0.929738	-1.62421	-1.53616	0.198702	0.657131	1.02111	0.613964
203380_x_at	6430	ENSG00000100650	SRSF5	1.20947	1.23885	-0.621195	0.105958	-1.66309	-2.06918	-0.0639171	0.23962	-0.662643	0.514248	0.366428	0.37376	1.0317	-0.719348	-0.861104	0.0754108	1.22538	1.28822	-1.33019	-1.32951	0.77585	0.284923	1.19918	-0.608818
203381_s_at	348	ENSG00000130203	APOE	0.194562	-0.125714	-2.15008	-2.00727	0.288964	0.375736	0.859342	1.07619	-0.243682	-0.344463	0.702566	0.459886	0.913969	-1.49055	0.930023	-0.623163	-0.737094	-1.17151	1.21432	0.323123	1.31568	0.864977	-0.949221	0.323416
203384_s_at	2800	ENSG00000136935	GOLGA1	0.0356739	0.837588	-0.457263	-1.42479	0.595117	-0.741324	-0.525822	0.214586	0.862896	-2.20045	1.14163	1.06126	0.600905	0.732404	-1.84067	0.794838	0.447713	1.22574	-0.842029	-1.65097	-0.273591	0.40408	0.601422	0.401064
203386_at	9882	ENSG00000136111	TBC1D4	-0.886677	-0.853445	-0.506587	0.207218	1.30802	-0.741132	-0.4017	-0.395691	-1.17483	-0.680946	0.741064	1.81876	1.56595	0.378779	-0.970388	0.00622042	0.872307	1.50898	-1.11059	-1.69012	-0.920673	0.821095	0.786533	0.317867
203391_at	2286	ENSG00000173486	FKBP2	-1.21774	-0.70634	-0.492579	1.03285	-0.570723	-0.175208	-0.541298	0.0797119	2.23919	1.68827	-0.501206	-0.158186	-0.67675	-1.86149	0.657573	0.237668	-0.0987556	-1.00926	-0.0415444	0.610225	0.0618489	0.190167	-0.834781	2.08835
203394_s_at	3280	ENSG00000114315	HES1	1.06995	0.542354	0.371354	0.477752	-0.394396	-0.167747	0.89635	1.02071	0.174264	0.579092	-1.81734	-2.1684	-0.583943	-0.45212	1.42298	0.630751	0.994049	1.15273	-0.16284	-0.450155	-0.537988	-2.21806	-0.181026	-0.198315
203396_at	5685	ENSG00000041357	PSMA4	-1.14148	-0.309874	0.00675545	-1.45728	1.13267	0.676704	-0.992079	-1.62774	0.703136	1.50939	0.638589	0.650658	0.210543	-0.197941	-0.310787	0.0100412	-0.825596	-0.480433	0.643237	1.17826	-2.08281	0.701087	-0.27748	1.64242
203397_s_at	2591	ENSG00000115339	GALNT3	0.710674	0.406265	1.57631	2.03641	-0.84198	-1.01594	0.0208028	0.772654	-0.469588	-0.514337	-0.947736	-0.768433	-0.9651	1.12499	0.768823	-0.124674	0.0754199	-0.0297718	0.895679	0.438116	-2.71382	-0.464499	0.030757	-0.00101423
203401_at	5634	ENSG00000101911	PRPS2	1.27305	1.43377	0.487252	-0.134549	0.699007	1.03479	-1.01394	-1.08683	-1.67341	-1.11294	-0.486769	0.737762	-0.157185	1.06977	-1.06974	0.88788	0.819763	0.432836	-1.08869	-0.401664	-2.05041	0.0798759	0.448856	0.87151
203403_s_at	6049	ENSG00000127870	RNF6	1.11636	1.20382	1.56829	1.77131	-0.90168	-0.946846	-0.661146	-0.992162	-0.417177	-0.156599	-0.349313	-0.478033	-0.756828	2.42319	-1.24828	0.355398	0.493425	0.305021	-0.375776	0.0986631	-0.982576	0.4255	-0.475808	-1.01875
203405_at	8624	ENSG00000183527	PSMG1	-1.35148	-1.03488	1.44893	1.06012	0.516682	0.20143	-1.28288	-1.54943	0.0383103	0.787377	-0.363916	1.03576	0.493971	-0.903385	-0.540415	0.300805	-0.671074	-0.0140095	1.43182	1.01007	-1.79075	-0.247162	-0.140323	1.56444
203406_at	4236	ENSG00000140259	MFAP1	0.676878	0.490441	-1.45911	-0.327289	0.226986	0.752474	-0.352144	-0.682147	-1.31991	-1.51677	1.22592	0.790124	1.49454	2.3156	-1.30992	0.566017	-0.391867	-0.539307	0.261211	0.686357	-1.42106	-0.191072	-0.0783403	0.102388
203407_at	5493	ENSG00000118898	PPL	1.09458	0.762684	-0.651916	-0.64313	0.584901	0.68967	-2.48459	-1.27939	0.0862147	-0.101919	0.646338	0.54066	0.755899	0.321431	-0.992464	0.148203	0.865225	0.844679	-1.72879	-1.81353	0.735481	0.528836	0.852779	0.238156
203409_at	1643	ENSG00000134574	DDB2	1.8963	0.265585	-0.834918	-0.8878	0.711395	-0.361348	0.95822	1.40645	-0.774795	-1.55293	0.136076	-0.909715	-0.0525102	2.67397	-0.0133048	-1.49713	0.301918	-0.32723	-0.104335	-0.744978	0.363458	-0.310968	-0.0943673	-0.247039
203410_at	10947	ENSG00000070718	AP3M2	-0.95296	-0.717503	-1.83132	-0.905647	0.517738	1.67447	-0.369445	-0.133798	-0.186828	-0.32998	0.901553	1.31281	1.0209	0.757404	-1.64696	-0.16139	-0.360618	1.54524	0.269081	-0.777449	-1.59434	0.86591	0.397313	0.705805
203412_at	8216	ENSG00000099949	LZTR1	-2.31166	-0.635328	-1.22521	-0.683569	-0.360869	0.962386	0.691324	0.679965	-0.0751525	0.161953	0.869464	0.655891	1.2708	-0.754136	0.264531	0.132239	1.44766	0.233383	-0.808525	-2.0062	-0.154342	-0.338372	1.64901	0.334756
203414_at	23531	ENSG00000108960	MMD	-0.824599	-1.28048	-1.01732	-1.45848	0.135427	-0.117799	1.61045	1.36077	1.21378	0.970759	-0.0128061	-0.325026	-0.254671	-1.32327	0.698086	-0.351713	-0.718447	-1.04148	1.5641	1.68776	0.780568	-0.297026	-0.516394	-0.482177
203418_at	890	ENSG00000145386	CCNA2	0.13852	-0.585919	-1.13536	-1.37866	1.12865	1.10209	0.993584	0.640086	-1.9244	-0.658892	0.615533	0.643364	0.421402	-0.373745	0.148512	0.0854301	-0.260918	0.124437	0.530537	1.45379	-2.65608	0.503836	-0.224941	0.669137
203419_at	9757	ENSG00000105663	MLL4	-0.476415	-2.78989	-0.474593	0.401564	0.717925	0.343438	0.910129	0.114747	0.448675	-0.892983	-0.0889031	0.703969	1.08233	-0.971329	1.09094	-0.823069	0.739926	0.809259	-0.0484326	-1.23254	-0.762929	0.758895	1.57336	-1.13408
203420_at	51439	ENSG00000137414	FAM8A1	-1.82357	-0.493831	0.231925	0.115656	-1.38984	-0.952295	-0.137733	0.507587	0.869129	0.961305	-0.192828	0.309079	1.99541	0.523337	-1.77454	0.462886	0.513563	1.34915	-0.65551	-1.25255	1.29191	0.0443738	0.433362	-0.935988
203427_at	25842	ENSG00000111875	ASF1A	0.0908062	0.644841	-0.538746	-0.373144	0.30371	0.402824	-1.79077	-2.29992	0.422727	0.746281	0.538534	0.61121	1.24165	0.266963	-1.34035	0.455451	0.410502	0.660719	-1.73451	-1.62436	0.835918	0.701689	0.670361	0.697614
203429_s_at	51430	ENSG00000094975	C1orf9	-1.58254	-1.24524	-1.55208	-0.543663	-0.170474	0.176631	0.971721	0.997868	1.11965	0.754073	-0.123446	-0.185825	1.38333	-0.15858	-1.59962	0.747723	0.83842	0.581717	-0.723418	-1.68216	1.55584	0.659956	0.025787	-0.245669
203430_at	23593	ENSG00000051620	HEBP2	-0.77166	-0.881642	-0.323608	-0.537064	-0.41418	-0.646495	1.36328	1.17267	1.70003	1.5199	-0.445399	-1.028	-0.707826	-1.11787	1.9042	-0.446077	-0.399675	-0.855684	0.798847	0.942102	1.14271	-0.551897	-1.12575	-0.290908
203432_at	7112	ENSG00000120802	TMPO	-1.02398	-0.427251	-1.96083	-0.6407	1.52807	1.48684	0.369602	0.108663	-0.796036	-0.635681	0.615022	0.65778	0.718508	0.997892	-1.47539	-0.448559	-0.367066	0.640036	0.40652	0.773711	-2.03379	0.198097	0.0456627	1.26289
203433_at	10588	ENSG00000136371	MTHFS	1.17625	0.364981	0.918634	-0.613071	-0.12256	0.346706	-2.09204	-1.96204	0.586991	0.756936	0.71202	0.064424	-0.137227	-0.520174	-2.17041	0.193809	-0.213277	0.520343	1.09147	-0.271876	0.956709	0.194356	1.30894	-1.08989
203436_at	10556	ENSG00000148688	RPP30	1.47174	-0.0757242	0.0372295	-1.20457	1.35728	1.33281	-1.2709	-1.55321	0.523072	-0.809764	0.337032	0.260432	-0.405433	-1.20659	-0.631234	0.532526	-0.567804	-1.07562	-0.102574	1.54222	1.3331	0.0240491	-1.07708	1.22902
203437_at	8834	ENSG00000178307	TMEM11	-1.43819	-0.0746262	1.04054	-1.51514	-0.738209	0.177896	0.795435	0.571134	1.78139	0.248584	0.763632	-1.27492	-0.337529	-1.946	0.260505	-0.113253	-0.790239	-0.644864	1.61828	1.15929	0.434414	-0.145955	-0.740618	0.908443
203438_at	8614	ENSG00000113739	STC2	0.728923	1.17444	0.883579	1.15259	-0.653188	-0.677899	0.0863307	0.448462	0.825071	0.381206	-1.22469	-1.22877	-1.89607	1.70157	0.0729108	-1.07791	-0.472505	-1.05851	0.959063	1.7012	-0.827485	-0.0497668	-0.694873	-0.25369
203447_at	5711	ENSG00000095261	PSMD5	2.30925	1.59162	0.538466	0.646691	-0.616513	-0.213742	-0.747345	-0.682141	-0.390762	-0.774024	0.12218	-0.605239	-1.17845	0.602262	-1.16067	-0.734356	1.07156	1.17133	-1.42288	-1.20683	0.454781	1.02965	0.775109	-0.579952
203448_s_at	7013	ENSG00000147601	TERF1	0.896293	0.0880685	-0.192366	0.235541	0.332736	0.344579	-1.78066	-2.28889	0.282425	-0.153076	0.382113	0.206828	1.64641	1.47394	-1.74946	-0.829903	0.800948	0.990571	-1.0767	-0.48136	-0.118148	-0.242769	1.20213	0.0307521
203450_at	25776	ENSG00000100211	CBY1	0.383555	-1.10714	-0.950541	-1.66267	0.364573	1.61563	0.243583	0.916416	-1.05639	-0.917473	0.945442	0.973335	0.251673	-0.492649	-0.339294	0.0127242	0.692601	0.775789	-1.45214	-1.91426	-0.175918	0.769757	0.635056	1.48833
203452_at	26229	ENSG00000149541	B3GAT3	0.340565	0.632342	0.315434	1.22322	0.00315953	-1.52379	-0.159912	-2.17926	-0.174971	-0.709684	0.199419	0.426969	1.6065	0.472106	-0.976959	-0.314396	-0.895597	-0.602629	0.840469	0.184703	-1.79539	1.5632	0.291317	1.23318
203453_at	6337	ENSG00000111319	SCNN1A	-1.54709	-2.36591	-0.164842	-0.0425873	-0.000498518	-0.112725	-0.321772	0.231591	1.5152	0.836275	0.8138	0.463117	0.695438	0.231938	-0.829176	-0.494712	1.50999	0.266201	-0.577571	-1.45035	1.5096	0.17821	0.902785	-1.24691
203454_s_at	475	ENSG00000177556	ATOX1	0.611082	0.534303	-1.7708	-2.26824	0.89489	0.634836	1.23819	-0.457042	-0.200016	0.0625702	0.782923	-0.00667343	-0.0560188	-1.35617	1.00248	-0.0990521	-0.717707	-1.40393	0.727214	1.28016	0.487949	-0.899475	-0.353608	1.33214
203458_at	6697	ENSG00000116096	SPR	-0.385825	-1.81409	0.374496	1.27019	0.589335	0.578926	-1.67823	-1.2765	0.85159	0.205023	0.662012	0.953432	-0.330361	0.425906	-1.5124	0.545025	0.612044	-1.27811	0.0242069	1.19896	-1.47647	-0.142055	0.185927	1.41696
203459_s_at	64601	ENSG00000215305	VPS16	1.16033	1.31658	1.19412	1.4233	-0.197463	-0.814513	-0.83626	-0.362854	-1.48998	-1.45691	0.258415	-0.25894	0.0641637	2.27696	-0.256593	0.1667	-0.0808062	0.313508	-0.794114	-1.74586	-0.52016	-0.537892	0.3256	0.85266
203463_s_at	22905	ENSG00000072134	EPN2	0.239559	-0.762268	-1.46004	-0.480796	0.0962112	1.08205	1.27598	0.753974	-1.69245	-1.26394	0.611898	0.960164	0.639661	-0.842409	1.15265	-1.27571	0.460351	1.16937	0.58281	0.681052	0.870129	-0.786536	-0.296367	-1.71534
203465_at	9801	ENSG00000115364	MRPL19	-1.20054	-1.60686	-0.844805	-0.339066	0.599956	1.1921	-1.09333	-0.858394	0.967516	0.487487	0.649971	1.40447	0.641485	0.715143	0.233934	0.470387	-1.02143	-0.0631985	0.404443	1.8292	-1.94844	0.0506473	-1.07235	0.401663
203466_at	4358	ENSG00000115204	MPV17	1.71133	1.93207	-0.491875	-0.490918	0.784001	0.499349	-0.260146	-0.635802	-1.27187	-1.50173	0.0518192	0.0979028	-0.424137	0.154831	0.0662402	-0.51948	0.265754	0.415703	0.882087	0.737038	0.571583	-0.345649	0.568679	-2.79679
203467_at	5372	ENSG00000100417	PMM1	0.563856	0.702846	1.43421	1.57695	-0.789763	-1.32495	-0.0683594	-0.0714144	0.526922	0.525834	-1.21655	-1.65008	-0.209506	-1.44607	1.08278	-1.30534	0.823671	1.37289	0.21787	-0.872658	-1.22207	0.487759	0.510131	0.351035
203468_at	8558	ENSG00000185324	CDK10	0.24168	-0.672489	-0.913522	-0.707439	1.65646	0.292379	0.591105	0.0867039	-1.71352	-0.821327	-0.420759	1.85814	0.522581	0.689335	-0.572692	-1.28065	1.37341	0.0374599	-0.999727	-1.62932	0.847066	0.637062	-0.237599	1.13565
203476_at	7162	ENSG00000146242	TPBG	-0.0706783	-0.303482	-0.153633	0.165458	-0.970454	-1.15756	2.11689	2.03791	0.452854	-0.383269	-0.313704	-0.815768	-0.604559	0.455912	1.75979	-0.0363689	-1.05606	-0.717328	1.44636	1.06129	-0.363401	-0.834575	-0.848623	-0.866995
203478_at	4717	ENSG00000109390	NDUFC1	1.53904	1.83923	-0.124471	-1.27464	0.519966	0.00442882	-1.5214	-1.21607	-0.11177	0.676653	0.0628434	0.321821	-0.715625	-1.79998	0.758174	1.0411	-0.531409	-0.637832	-0.469266	1.50444	-0.558481	-0.448746	-0.209302	1.35131
203479_s_at	54726	ENSG00000164164	OTUD4	-1.2578	-0.376354	-0.408792	-2.45222	0.37471	-0.335238	1.20027	1.1182	0.91547	0.0377519	0.426772	0.819704	-0.0624672	0.164323	2.00015	-0.386798	0.40737	-0.626385	-1.22551	-1.11489	-1.00797	-0.173908	0.980566	0.98305
203482_at	55719	ENSG00000119906	FAM178A	0.138546	0.761752	0.980757	0.996222	-1.69562	-0.903844	0.0895535	0.0171655	-0.0911764	-2.0223	-0.0280144	0.308806	1.44815	1.09514	-0.530222	-1.28571	1.21449	1.40743	-0.509334	-0.661797	-0.109544	0.464604	0.541735	-1.62679
203484_at	23480	ENSG00000132432	SEC61G	-1.0576	-1.50908	1.08607	0.509799	-0.427156	-0.50578	0.666866	0.0785574	1.26804	1.94647	-0.633847	-0.785561	-0.636777	-1.46219	1.52782	-0.15701	-0.595763	-1.06072	1.061	1.65397	-0.584568	0.109307	-0.512029	0.0201859
203487_s_at	25852	ENSG00000114098	ARMC8	-1.33222	0.82994	-1.76244	-0.838362	0.0550656	-0.236978	-0.139374	-0.869193	1.15508	0.734606	1.04061	-0.199479	1.56274	0.478374	-0.762376	0.472418	0.459869	0.512194	-1.60864	-1.98532	1.21959	0.622464	0.724983	-0.133556
203490_at	2000	ENSG00000102034	ELF4	0.289682	-1.24126	-0.35577	1.04216	0.682702	-2.70597	0.233763	-0.332848	0.464479	0.675357	0.87194	-0.166801	0.542568	-0.365768	0.360544	0.625828	0.543881	0.315086	0.123202	0.635957	-2.92807	0.585685	0.228491	-0.124838
203493_s_at	9702	ENSG00000166037	CEP57	-0.0387139	0.18103	1.7036	1.6486	-0.602706	-1.09711	-0.982724	-1.11892	0.613257	1.23785	-0.765707	-0.782138	0.00369085	0.397129	-1.60104	-1.44008	-0.129123	1.21632	-0.121417	-0.188321	1.72052	0.880839	-0.599057	-0.135775
203497_at	5469	ENSG00000125686	MED1	0.572873	-0.583552	-1.04142	0.116303	-1.55242	1.32144	-0.248663	-0.590755	0.693376	-1.46004	0.87113	0.232553	1.66918	0.47009	-0.86597	-0.29522	0.851062	2.02492	-0.765307	-0.193522	-0.7108	0.16355	0.92281	-1.60162
203500_at	2639	ENSG00000105607	GCDH	-1.4131	-1.94454	-0.818526	-0.748058	-0.0829266	0.934229	-0.303431	-0.154829	0.476846	0.761848	0.873965	1.05781	1.36071	0.582748	-1.67622	-0.758303	0.594602	1.22478	-0.764659	-0.987602	-0.734601	0.657629	0.377841	1.48379
203501_at	10404	ENSG00000104324	PGCP	-0.449303	-0.828928	-1.89863	-1.67996	0.286102	-0.115621	1.41975	0.753179	1.36151	0.781564	-0.0186543	0.121468	0.267535	-1.33487	0.154749	-0.992202	-0.0291986	0.758882	1.05828	-0.672658	2.17097	0.033685	-0.307082	-0.840552
203502_at	669	ENSG00000172331	BPGM	-1.04553	-0.623963	2.38372	1.7197	-0.47147	-0.186403	0.426099	-1.13706	-0.486748	-0.18693	-0.62173	0.174459	0.0558535	0.708456	-1.56771	1.09511	0.408783	1.38044	-1.36124	-0.87493	0.552062	-0.592039	0.802909	-0.551843
203505_at	19	ENSG00000165029	ABCA1	0.506792	0.687382	-0.746111	-0.76742	-0.172754	-0.309963	-0.473594	-2.47206	0.911523	0.763247	0.701608	-0.139928	1.51128	0.842971	-2.27785	-0.283518	0.995448	0.427209	-0.285778	-1.16382	1.14473	0.677412	0.177388	-0.254188
203511_s_at	27095	ENSG00000054116	TRAPPC3	1.32281	0.844088	0.487023	1.14223	-0.403579	-0.470204	-0.267563	1.05995	-0.435189	0.615018	-1.99749	-0.398488	-1.49861	-0.807136	0.700876	0.459651	-1.20946	-1.256	0.931731	1.13274	1.57757	0.131094	-0.722022	-0.939045
203513_at	80208	ENSG00000104133	SPG11	0.742959	0.0543057	-0.725404	-0.128424	0.738481	-0.00119687	-1.72882	-1.78395	-0.0780339	-0.348716	1.06233	0.369306	1.82716	1.39779	-0.538634	-0.175415	1.10176	1.26097	-0.815353	-1.51425	-1.14218	-0.0358873	0.939798	-0.478606
203514_at	4215	ENSG00000198909	MAP3K3	-0.0432253	0.321266	0.815179	1.46989	-1.02797	-1.56847	-0.854512	-0.640189	-0.504142	0.536885	0.0414418	-0.568749	2.02258	2.41508	-0.402926	0.295835	-1.0496	1.14188	-0.944794	-0.264384	-0.488482	-0.295349	-0.749169	0.341906
203515_s_at	10654	ENSG00000163344	PMVK	0.706675	0.635155	1.73828	1.51687	-1.3391	0.423502	-1.60392	-1.04817	-0.426976	0.374446	-0.388905	-0.171813	-0.416039	-0.367662	0.0173744	-0.96036	-0.476753	-1.34355	-0.698483	-0.562937	1.35297	0.3056	0.696518	2.03728
203517_at	10651	ENSG00000128654	MTX2	0.672236	1.36453	-1.60764	-2.21679	1.20282	-0.264584	-0.0415976	0.259924	0.44576	-0.756689	0.461637	0.393675	0.086717	-0.47304	0.455241	0.0373575	0.281833	0.444602	-0.503119	0.382941	-2.29311	0.630896	-0.737158	1.77355
203518_at	1130	ENSG00000143669	LYST	1.71094	2.10476	0.567063	0.754691	-1.0081	-0.777952	-0.445963	-0.0852378	0.261672	-0.695805	-0.781351	-0.89905	-0.70567	2.11724	-0.120536	0.47251	0.487313	0.130259	-1.06874	-0.963359	1.00691	-0.325976	-0.2421	-1.49352
[truncated: 5,036 more rows]

## Sheet: supp table 3
Table S3: 180 genes of the disorganization gene signature identified using LIMMA/Bioconductor [38].
[truncated: 181 more rows]
